# Supplementary material for: Cause or Effect of Arteriogenesis: Compositional Alterations of Microparticles from CAD Patients Undergoing External Counterpulsation Therapy
Source: PLoS One. 2012 Oct 8;7(10):e46822. doi: 10.1371/journal.pone.0046822 (PMC3466210; doi:10.1371/journal.pone.0046822)
Supplement: Table S2 — Cellular component gene ontology enrichment analysis result with BINGO for identified core proteins. (TXT) [file pone.0046822.s007.txt]

File created with BiNGO (c) on 21.06.2012 at 16:07:41

ontology: namespace
curator:  bingo

Selected ontology file : jar:file:/Applications/Cytoscape_v2.8.2-beta2-SNAPSHOT/plugins/BiNGO.jar!/GO_Cellular_Component
Selected annotation file : jar:file:/Applications/Cytoscape_v2.8.2-beta2-SNAPSHOT/plugins/BiNGO.jar!/H_sapiens_default
Discarded evidence codes : 
Overrepresentation
Selected statistical test : Hypergeometric test
Selected correction : Benjamini & Hochberg False Discovery Rate (FDR) correction
Selected significance level : 0.01
Testing option : Use whole annotation as reference set
The selected cluster :
P04350	P07437	P13987	P08603	P01611	P01714	P01610	P01613	P01612	P01717	Q7Z794	P07737	O75558	P13645	P13647	P59998	P06681	O75955	P01602	P61586	O75563	P07237	Q92930	P01137	Q13201	Q99439	P07951	P52565	P52566	Q13642	P16157	P13671	Q9UBW5	P01011	P27348	P14625	P01008	O75083	P01009	P55072	P07225	P07948	P63104	P27824	Q13637	P19367	P06576	P27169	P01019	P14618	O75390	P0C0L4	P0C0L5	Q13576	P01031	P61204	P21926	Q3ZCM7	Q96AX2	P31947	P60709	P31946	P18085	P01857	P01859	P00739	P00738	P08697	P51572	P01024	P13747	P01023	P00734	Q06830	P00736	Q13103	Q06033	P01042	P40926	P21333	P08779	P47755	P47756	Q13418	P00748	P04792	P00747	O00194	Q8TC12	P27105	Q8WZ42	Q9Y6C2	P27797	P59190	P04899	P01834	P07900	P00751	P14770	P16109	P20340	P05160	P18464	P08514	P51149	P08519	P51148	P26641	P01825	P50552	P05155	P05156	P24557	Q9NQC3	P04196	P04406	Q15286	P06310	P06311	P02730	P06313	P61106	P06309	P02533	P02538	P31146	P13501	P02749	P48059	P02748	P02747	P22352	P02746	P02745	P02743	Q16643	P11277	P12259	P80108	P02649	P67936	O15117	Q86UX7	P02647	Q9H4B7	P02549	P01871	P01876	P60953	P01877	P61026	P45880	O95810	P04075	Q70J99	P61020	P12814	P52907	P17301	P68032	P02655	P50990	P02656	Q00610	Q15907	P61225	P02652	P02654	P61224	P02671	P01860	P60174	P01861	O15144	O15145	O15143	P12236	P61626	P07195	P02724	P50395	Q14766	P02042	P03952	P02776	Q13045	P62820	P12931	P02774	P02775	P06733	P61006	P48735	P14174	P30405	P11171	P80748	P68371	P11166	P68366	P11169	Q9NX76	P13804	P23219	P36542	P25325	P02787	P02788	P62140	P22314	P68363	P04439	P06744	Q9H0U4	P04434	P04433	P06753	P10809	Q7Z406	P52209	P04632	P10909	P02790	P61158	Q14847	P01743	Q00013	Q16181	O75636	P01781	P02750	P02751	P81605	P02753	P25311	P68871	Q13162	P05090	P21291	P62158	P61163	Q9HBI1	P61160	P13929	P04430	P04431	P07996	P02760	P62805	P02763	P18135	P30740	P02768	P02765	P02766	
P16284	P06727	Q9H853	P62937	P01620	P01621	Q16762	P48047	P01624	P01764	P01766	P06316	P23229	P00387	P04114	P78417	P37802	P04217	P23528	Q95604	P04222	O14791	P61769	P11142	Q9BSJ8	P04220	Q03591	P09493	Q14344	P62258	P55209	P00558	P18206	Q01813	P09871	P00488	P04040	P10643	P35609	Q9NZN3	P10644	P00491	P09486	P11021	P19086	P62834	Q9H299	P30101	P35612	P35611	Q15485	P00338	P61088	P23083	Q15084	Q9UKX3	P06396	P23284	Q04917	Q99798	Q96PD5	P04259	P37840	Q9BVK6	P05976	P36955	P11234	P18428	P04264	Q9NRW1	P02679	Q0ZGT2	P02675	Q08495	Q9UL25	P49755	Q15019	P69892	P28289	P05106	P24928	P16452	Q12955	P04179	P04275	P30464	Q15555	P54920	Q15833	P04003	Q15836	P19827	P13224	P61981	P19823	P05141	P08107	P62873	O43866	P62879	O00429	P00450	Q9P0L0	Q9NR31	P50148	P23142	P43652	Q15942	Q9Y2Q3	Q9NYL9	Q14697	Q27J81	P24844	P04004	Q9Y624	O00151	P08567	Q8N474	Q71U36	P05546	Q9ULV4	P35527	Q14141	P10316	P15153	P05452	P01599	P40197	O43707	O00161	P01593	P01594	Q29960	P01591	Q9Y490	P05556	P21741	Q12913	P19013	O15511	O00299	P08238	O95197	P09211	P29622	O15400	Q15404	P16615	Q9Y251	Q14165	Q14644	P30041	P19105	P30044	P35232	P30048	Q96AG4	O00264	P09104	P00403	P17066	Q14254	P07384	P30040	Q9BWP8	P63261	P35908	Q15691	O95445	P0CG47	Q14247	Q86YW5	P07355	O75915	P07358	Q14624	O94919	P21796	Q7RTS7	Q9BUF5	P32119	P55056	P00915	P69905	P26038	P07360	P19652	P35579	P63000	P35580	Q05682	Q00325	Q3ZCW2	P00918	Q9Y277	P07359	P29972	P35542	P35858	Q01518	P60660	P08493	P07203	Q93084	O75396	Q9NYU2	P08185	Q14520	P04208	P04207	P25705	P07339	P16671	O75947	P0CG04	P0CG05	

No annotations were retrieved for the following entities:
P07358	Q14624	Q3ZCM7	P01611	P01714	P01610	P01613	P01612	P06310	P80748	Q95604	P06311	P01717	P06313	P04222	Q7Z794	P04220	P10316	P01857	P01859	P06309	P01599	P59998	P01593	P01594	Q29960	Q0ZGT2	Q12913	P22314	P01602	P04434	P04433	P10909	P30464	O15117	P01743	Q16181	P01781	Q15833	P01871	P01876	P01877	P04899	P21291	P01834	P04430	P04431	P35858	P17066	P18135	P01860	P01861	P00338	P18464	P06727	P23083	P07195	P30040	P02724	Q9H853	P01825	P01620	P04208	Q14520	P01621	P04207	P01624	P01764	P0CG04	P01766	P0CG05	P0CG47	P06316	

GO-ID	p-value	corr p-value	x	n	X	N	Description	Genes in test set
44444	6.3040E-36	2.6162E-33	245	5149	398	16378	cytoplasmic part	P04350|P07437|P04114|P23528|P61769|P11142|O75558|P13647|O75955|P09493|Q14344|P62258|P55209|P61586|P07237|Q92930|P01137|Q13201|P18206|Q01813|P07951|P52565|Q13642|P52566|P16157|P04040|P35609|Q9NZN3|P10644|P14625|P01009|O75083|P09486|P11021|P55072|P19086|P63104|P07948|P62834|P30101|P27824|P35611|P61088|Q13637|P19367|Q15084|P06576|Q9UKX3|P06396|P01019|P23284|P14618|Q99798|O75390|P61204|P21926|P37840|Q9BVK6|Q96AX2|P60709|P31946|P05976|P18085|P36955|P08697|P51572|P01023|Q06830|Q9NRW1|P02679|P40926|P02675|Q9UL25|P49755|P21333|Q15019|P69892|P28289|P05106|P47755|P47756|P04179|Q13418|P04275|P04792|O00194|P54920|Q8TC12|P27105|Q8WZ42|Q15836|P27797|P13224|P61981|P05141|P14770|P07900|P08107|P62879|O00429|P20340|P16109|Q9P0L0|Q9NR31|P08514|P51149|P51148|Q9Y2Q3|P26641|P50552|P05155|Q14697|Q27J81|P24844|Q9NQC3|P04196|P08567|P04406|Q71U36|Q15286|P35527|Q14141|P02730|P61106|P15153|P02533|P40197|O43707|O00161|P31146|P05556|Q9Y490|P48059|P02745|P12259|P11277|P02649|P08238|O95197|P67936|P02647|P02549|O15400|P60953|P61026|P04075|O95810|P45880|Q15404|Q70J99|P61020|Q14165|Q9Y251|P16615|P30041|P12814|P52907|P35232|P30044|P17301|O00264|Q96AG4|P30048|P68032|P50990|P09104|Q15907|Q00610|P00403|P02652|P61224|P02654|P02671|P60174|O15144|P12236|Q15691|P63261|P02042|Q14247|P07355|Q86YW5|P02776|Q13045|P62820|O75915|P12931|P02775|P06733|P48735|P30405|P11171|P68371|P21796|P11166|P68366|P13804|P23219|P36542|P32119|P25325|P02787|P69905|P02788|P62140|P04439|Q9H0U4|P35579|P63000|P35580|Q05682|P06753|P10809|Q00325|P61158|Q14847|P00918|Q00013|P07359|Q9Y277|P02750|P02751|P68871|Q13162|P62158|P61163|Q9HBI1|P13929|P07996|Q01518|P02768|P16284|P08493|P07203|Q93084|P62937|O75396|Q9NYU2|Q16762|P48047|P16671|P07339|P25705|O75947|P00387
31091	5.2762E-34	7.5798E-32	29	51	398	16378	platelet alpha granule	Q86YW5|P04196|P02776|P02751|P21926|P02775|P13224|P14770|P01009|P09486|P08697|P40197|P16109|P07996|P01023|P02671|P02679|P02768|P02675|P16284|P08514|P12259|P05106|P05155|P16671|P04275|Q13201|P01137|P07359
5576	5.4794E-34	7.5798E-32	142	2027	398	16378	extracellular region	P04196|P08567|P13987|Q8N474|P04114|P05546|Q15286|P08603|P04217|O14791|P61769|P05452|P06681|P13501|P01591|P21741|Q9Y490|P02749|Q03591|P02748|P02747|P02746|P22352|P02745|P02743|P12259|P80108|P02649|O95197|P07237|P02647|P29622|Q13201|P01137|P18206|P04075|P09871|P00488|P13671|Q9Y251|P10643|P01011|P01008|P09486|P01009|O75083|P02655|P02656|P02652|P07225|P02654|P02671|Q15485|P61626|P06396|Q9BWP8|P27169|P01019|Q14766|O95445|Q96PD5|P03952|P0C0L4|P0C0L5|P07355|P02776|P01031|O94919|P37840|P02774|P02775|P31947|P14174|P36955|P18428|P68366|Q9NX76|P00739|P00738|P08697|P01024|P01023|P00734|P55056|P00736|P02679|P02787|P01042|Q06033|Q13103|P02788|P02675|P07360|P21333|P19652|P06744|P10809|P04275|P02790|P00748|P00747|P00918|O75636|P02750|P02751|P81605|P02753|P04003|P25311|Q8WZ42|P27797|Q9Y6C2|P19827|P35542|P19823|Q13162|P05090|P62158|P00751|O43866|P00450|P16109|P05160|P07996|P02760|P02763|P30740|P02768|P02765|P02766|P16284|P08493|P23142|P43652|P08519|P62937|P08185|P05155|P05156|P07339|P04004|P23229
16023	9.9100E-34	8.7020E-32	79	647	398	16378	cytoplasmic membrane-bounded vesicle	P07355|Q86YW5|P04196|P02776|P04114|P21926|Q96AX2|Q15286|P02775|P31946|P11166|P36955|P61106|P11142|P08697|P40197|P01023|Q9NRW1|Q06830|O00161|O75955|P02679|P31146|P02787|P02788|P05556|Q9UL25|P02675|P49755|P05106|P12259|P63000|Q14344|P08238|P55209|P10809|P62258|P07237|P04275|O00194|P02647|P01137|Q13201|P07359|P27105|P02751|Q15836|P52566|P13224|Q70J99|P61020|Q9NZN3|P30041|P14770|P07900|P14625|P09486|P01009|P11021|P16109|Q00610|Q15907|P07996|P63104|P30101|P02671|P27824|P02768|P16284|P08514|P51149|P51148|Q15084|O75396|Q14697|P05155|P23284|P16671|P07339
31988	1.0484E-33	8.7020E-32	80	665	398	16378	membrane-bounded vesicle	P07355|Q86YW5|P04196|P02776|P04114|P21926|Q96AX2|Q15286|P02775|P31946|P11166|P36955|P61106|P11142|P08697|P40197|P01023|Q9NRW1|Q06830|O00161|O75955|P02679|P31146|P02787|P02788|P05556|Q9UL25|P02675|P49755|P05106|P12259|P63000|Q14344|P08238|P55209|P62258|P10809|P07237|P04275|O00194|P02647|P01137|Q13201|P07359|P27105|P02751|Q15836|P52566|P04075|P13224|Q70J99|P61020|Q9NZN3|P30041|P14770|P07900|P14625|P09486|P01009|P11021|P16109|Q00610|Q15907|P07996|P63104|P30101|P02671|P27824|P02768|P16284|P08514|P51149|P51148|Q15084|O75396|Q14697|P05155|P23284|P16671|P07339
15629	1.3948E-33	9.6477E-32	54	275	398	16378	actin cytoskeleton	P37840|Q9ULV4|P11171|P23528|P05976|P07737|O43707|P31146|Q08495|P21333|Q15019|O15511|Q16643|P11277|P35579|P35580|P09493|Q05682|P47755|P06753|P47756|Q7Z406|Q13418|P67936|P61158|Q14847|Q86UX7|P02549|Q99439|P18206|P07951|Q8WZ42|P04075|P35609|P12814|P61163|P52907|P19105|P61160|P68032|O15144|P35612|Q01518|O15145|P35611|P60660|O15143|Q15942|Q9NYL9|Q9UKX3|P50552|P06396|P24844|Q13576
5615	2.9445E-33	1.7457E-31	84	747	398	16378	extracellular space	P02776|P01031|Q8N474|P04114|P02774|P02775|P08603|P31947|P14174|P61769|O14791|P36955|P18428|P05452|Q9NX76|P00739|P08697|P01024|P00734|P01023|P55056|P06681|P02679|P13501|P01042|P02675|P02749|Q03591|P22352|P02746|P02745|P19652|P06744|P02743|P02649|O95197|P10809|P02790|P00748|P00747|P02647|P00918|P29622|P01137|O75636|P02751|P02753|P27797|P13671|P35542|Q13162|P05090|O43866|P01008|P01009|P02655|P00450|P02656|P16109|P07996|P02652|P02654|P02763|P02671|P30740|P02768|P02765|Q15485|P16284|P08493|P23142|P61626|P43652|P08185|P06396|P05156|P27169|P01019|P07339|P04004|O95445|P03952|P0C0L4|P0C0L5
31982	4.2164E-33	2.1873E-31	82	714	398	16378	vesicle	P07355|Q86YW5|P04196|P02776|P04114|P21926|Q96AX2|Q15286|P02775|P31946|P11166|P36955|P61106|P11142|P08697|P40197|P01023|Q9NRW1|Q06830|O00161|O75955|P02679|P31146|P02787|P02788|P05556|Q9UL25|P02675|P49755|P05106|P12259|P63000|Q14344|P08238|P55209|P62258|P10809|P07237|Q92930|P04275|O00194|P02647|P01137|Q13201|P07359|P27105|P02751|Q15836|P52566|P04075|P13224|Q70J99|P61020|Q9NZN3|P30041|P14770|P07900|P14625|P09486|P01009|P11021|P16109|Q00610|Q15907|P07996|P63104|Q9P0L0|P30101|P02671|P27824|P02768|P16284|P08514|P51149|P51148|Q15084|O75396|Q14697|P05155|P23284|P16671|P07339
31410	8.7197E-33	4.0208E-31	80	685	398	16378	cytoplasmic vesicle	P07355|Q86YW5|P04196|P02776|P04114|P21926|Q96AX2|Q15286|P02775|P31946|P11166|P36955|P61106|P11142|P08697|P40197|P01023|Q9NRW1|Q06830|O00161|O75955|P02679|P31146|P02787|P02788|P05556|Q9UL25|P02675|P49755|P05106|P12259|P63000|Q14344|P08238|P55209|P62258|P10809|P07237|Q92930|P04275|O00194|P02647|P01137|Q13201|P07359|P27105|P02751|Q15836|P52566|P13224|Q70J99|P61020|Q9NZN3|P30041|P14770|P07900|P14625|P09486|P01009|P11021|P16109|Q00610|Q15907|P07996|P63104|P30101|P02671|P27824|P02768|P16284|P08514|P51149|P51148|Q15084|O75396|Q14697|P05155|P23284|P16671|P07339
44421	1.3036E-31	5.4100E-30	94	985	398	16378	extracellular region part	P07355|P02776|P01031|Q8N474|P04114|P37840|P02774|Q15286|P02775|P08603|P31947|P14174|P61769|O14791|P36955|P18428|P05452|Q9NX76|P00739|P08697|P01024|P00734|P01023|P55056|P06681|P02679|P13501|P01042|P02675|P02749|Q03591|P22352|P02746|P02745|P19652|P06744|P02743|P80108|P02649|O95197|P10809|P04275|P02790|P00748|P00747|P02647|P00918|P29622|P01137|O75636|P02751|P02753|P27797|Q9Y6C2|P04075|P13671|P35542|Q13162|P05090|O43866|P01008|P09486|P01009|P02655|P00450|P02656|P16109|P07996|P02652|P02654|P02763|P02671|P30740|P02768|P02765|Q15485|P16284|P08493|P23142|P61626|P43652|P08185|P06396|P05156|P27169|P01019|P07339|P04004|Q14766|O95445|P03952|P23229|P0C0L4|P0C0L5
48770	9.5220E-29	3.2930E-27	32	92	398	16378	pigment granule	P07355|P27105|Q15286|P31946|P61020|P11166|P07900|P11142|P36955|P14625|Q00610|P11021|Q06830|P63104|O75955|P30101|P27824|P05556|P49755|P51149|P63000|P51148|Q15084|O75396|Q14344|P08238|Q14697|P62258|P55209|P23284|P07237|P07339
42470	9.5220E-29	3.2930E-27	32	92	398	16378	melanosome	P07355|P27105|Q15286|P31946|P61020|P11166|P07900|P11142|P36955|P14625|Q00610|P11021|Q06830|P63104|O75955|P30101|P27824|P05556|P49755|P51149|P63000|P51148|Q15084|O75396|Q14344|P08238|Q14697|P62258|P55209|P23284|P07237|P07339
5737	2.2103E-25	7.0559E-24	287	7649	398	16378	cytoplasm	P04350|P07437|P04114|P78417|P23528|P07737|P61769|P11142|O75558|P13647|O75955|P09493|Q14344|P62258|P55209|P00558|P61586|O75563|P07237|Q92930|P01137|Q13201|P18206|Q01813|P07951|P52565|Q13642|P52566|P16157|P00488|Q9UBW5|P04040|P35609|Q9NZN3|P10644|P27348|P00491|P14625|P01009|O75083|P09486|P11021|P55072|P19086|P63104|P07948|P62834|Q9H299|P30101|P27824|P35612|P35611|P61088|Q13637|P19367|Q15084|P06576|Q9UKX3|P06396|P01019|P23284|Q04917|P14618|Q99798|O75390|P61204|P21926|P37840|Q9BVK6|Q96AX2|P31947|P60709|P31946|P05976|P36955|P18085|P08697|P51572|P01023|Q9NRW1|Q06830|P02679|P40926|Q9UL25|Q08495|P02675|P49755|P69892|Q15019|P21333|P28289|P05106|P16452|Q12955|P47755|P47756|P04179|Q13418|P04275|Q15555|O00194|P04792|P54920|Q8TC12|P27105|Q15836|Q8WZ42|P27797|P13224|P61981|P05141|P14770|P07900|P08107|P62879|O00429|P20340|P16109|Q9P0L0|Q9NR31|P50148|P08514|Q15942|P51149|Q9Y2Q3|P51148|Q9NYL9|P26641|P50552|Q14697|P05155|P24844|Q27J81|Q9NQC3|P04196|O00151|P08567|P04406|Q71U36|Q15286|P35527|Q14141|P02730|P61106|P15153|P02533|P40197|O43707|O00161|P13501|P31146|P05556|Q9Y490|P48059|P02747|P02745|O15511|Q16643|P12259|P11277|O00299|P02649|P08238|P09211|O95197|P67936|P02647|P02549|Q9H4B7|O15400|P60953|P61026|P04075|O95810|P45880|Q15404|Q70J99|P61020|Q14165|Q9Y251|P16615|P30041|P12814|P52907|P35232|P30044|P17301|O00264|Q96AG4|P30048|P68032|P50990|P09104|Q00610|Q15907|P00403|P02652|P02654|P61224|P02671|P60174|O15144|O15145|O15143|P12236|P07384|P50395|Q15691|P63261|P02042|P03952|Q14247|P07355|Q86YW5|P02776|Q13045|P62820|O75915|P12931|P02775|P06733|P48735|P14174|P30405|P11171|P68371|P21796|P11166|P68366|P13804|P23219|P36542|P32119|P25325|P00915|P02787|P69905|P02788|P62140|P26038|P04439|P06744|Q9H0U4|P35579|P63000|P35580|Q05682|P06753|P10809|Q00325|P52209|P04632|P61158|Q14847|P00918|Q00013|P07359|Q9Y277|P02750|P02751|P29972|P68871|Q13162|P62158|P61163|Q9HBI1|P61160|P13929|P07996|P30740|Q01518|P02768|P02766|P16284|P08493|P07203|Q93084|P62937|O75396|Q9NYU2|Q16762|P48047|P16671|P07339|P25705|O75947|P00387
5856	8.8844E-25	2.6336E-23	102	1401	398	16378	cytoskeleton	P07437|P04350|O00151|Q71U36|Q9ULV4|P35527|P23528|P02730|Q14141|P07737|P13645|P13647|P02533|O43707|P02538|O75955|P31146|Q9Y490|P19013|O15511|Q16643|P11277|P09493|P61586|P67936|Q86UX7|P02549|Q9H4B7|Q99439|P18206|P07951|P52565|P04075|P52566|P16157|P35609|P12814|P52907|P19105|P00491|P68032|O75083|P50990|Q00610|P63104|O15144|P35612|O15145|P35611|O15143|Q9UKX3|P06396|P63261|P35908|Q15691|Q13576|Q14247|Q13045|P04259|P37840|P60709|P11171|P68371|P05976|P68366|Q7RTS7|P04264|Q9BUF5|Q08495|P26038|P68363|P21333|Q15019|P28289|P08779|P35579|P35580|P16452|Q12955|Q05682|P47755|P47756|P06753|Q7Z406|Q13418|Q15555|P61158|Q14847|P04792|Q00013|P27105|Q8WZ42|P62158|P61163|Q9HBI1|P61160|Q01518|P60660|Q15942|Q9NYL9|P50552|P24844
30141	1.9458E-23	5.3834E-22	37	186	398	16378	stored secretory granule	Q86YW5|P04196|P02776|P02751|P21926|P02775|P13224|P61106|P14770|P09486|P01009|P08697|P40197|P16109|P07996|P01023|O00161|P02679|P02671|P02787|P02788|P02675|P02768|P49755|P16284|P08514|P05106|P12259|P05155|P10809|P16671|P04275|O00194|P02647|Q13201|P01137|P07359
31983	1.2841E-19	3.3307E-18	18	38	398	16378	vesicle lumen	P04196|P02776|P02679|P02671|P02751|P04114|P02675|P02768|P02775|P12259|P05155|P09486|P01009|P08697|P07996|P01023|P01137|Q13201
31093	7.7926E-19	1.9023E-17	17	35	398	16378	platelet alpha granule lumen	P04196|P02776|P02679|P02671|P02751|P02675|P02768|P02775|P12259|P05155|P09486|P01009|P08697|P07996|P01023|P01137|Q13201
60205	1.4440E-18	3.3293E-17	17	36	398	16378	cytoplasmic membrane-bounded vesicle lumen	P04196|P02776|P02679|P02671|P02751|P02675|P02768|P02775|P12259|P05155|P09486|P01009|P08697|P07996|P01023|P01137|Q13201
44430	1.6730E-18	3.6541E-17	73	963	398	16378	cytoskeletal part	P04350|P07437|Q13045|Q71U36|P04259|P35527|P11171|P23528|P05976|P68371|Q14141|P13645|P68366|P13647|P02533|Q7RTS7|O43707|P04264|P02538|Q9BUF5|O75955|P31146|Q9Y490|P19013|Q15019|P68363|O15511|P08779|Q16643|P11277|P35579|P35580|P09493|Q05682|P47755|P47756|P06753|Q7Z406|Q13418|P67936|Q15555|P61158|Q14847|Q86UX7|P04792|P02549|Q9H4B7|Q99439|P18206|Q8WZ42|P07951|P35609|P62158|P61163|P19105|P52907|P61160|P68032|P50990|Q00610|P63104|O15144|P35612|Q01518|O15145|P35611|P60660|O15143|Q15942|Q9UKX3|P24844|Q15691|P35908
30863	4.6238E-18	9.5944E-17	17	38	398	16378	cortical cytoskeleton	P31146|Q01518|P60709|P28289|P11171|P23528|P11277|P35579|P02730|Q05682|P47755|P06753|Q15691|O43707|Q14847|P02549|Q00013
31092	6.4256E-17	1.2698E-15	10	10	398	16378	platelet alpha granule membrane	P14770|P21926|P16284|P16671|P13224|P40197|P08514|P16109|P05106|P07359
32991	4.3677E-16	8.2391E-15	145	3160	398	16378	macromolecular complex	O00151|P07437|P04350|P04114|Q71U36|P35527|Q14141|O14791|P61769|P11142|P13645|P13647|P02533|O43707|P02538|O75955|P31146|P05556|P02749|P19013|P02748|P02746|P02745|O15511|P02743|P11277|Q14344|O00299|P02649|P55209|P02647|Q86UX7|Q9H4B7|O15400|P18206|Q01813|P45880|P13671|P16615|P10643|P35609|P10644|P19105|P52907|P17301|P02655|P68032|P02656|P09104|Q00610|P02652|P55072|P02654|P63104|P62834|P02671|P27824|O15144|P35612|O15145|P35611|O15143|P12236|P61088|P06576|Q9UKX3|P06396|P27169|Q15691|P35908|P02042|O95445|P07355|P01031|P04259|P06733|P60709|P31946|P11171|P05976|P68371|P21796|P68366|Q7RTS7|P00739|P04264|P13747|P36542|Q9BUF5|P55056|P02679|P69905|Q13103|P62140|P02675|P07360|P69892|Q15019|P68363|P04439|P08779|P05106|P35579|P24928|P35580|Q05682|P47755|P47756|P06753|P10809|Q7Z406|Q13418|Q15555|P61158|P04792|P54920|Q9Y277|P02751|P25311|Q15836|P27797|P35542|P68871|P62158|P61163|P62873|P08107|P61160|P62879|P13929|P07996|P62805|P02768|P60660|P08493|P08514|P26641|P24844|P48047|P25705|P04004|O75947|Q9NQC3|P23229|P00387
43234	6.7592E-16	1.2196E-14	127	2601	398	16378	protein complex	O00151|P07437|P04350|Q71U36|P35527|Q14141|P61769|P13645|P13647|P02533|O43707|P02538|O75955|P31146|P05556|P19013|P02748|P02746|P02745|O15511|P02743|P11277|Q14344|O00299|P55209|Q86UX7|Q9H4B7|O15400|P18206|Q01813|P45880|P13671|P16615|P10643|P35609|P10644|P19105|P52907|P17301|P68032|P09104|Q00610|P55072|P63104|P62834|P02671|O15144|P35612|O15145|P35611|O15143|P12236|P61088|P06576|Q9UKX3|P06396|Q15691|P35908|P02042|P07355|P01031|P04259|P06733|P60709|P11171|P31946|P68371|P05976|P21796|P68366|Q7RTS7|P04264|P36542|P13747|Q9BUF5|P02679|P69905|Q13103|P62140|P02675|P07360|P68363|P04439|Q15019|P69892|P08779|P05106|P35579|P24928|P35580|Q05682|P47755|P47756|P06753|P10809|Q7Z406|Q13418|Q15555|P61158|P04792|P54920|Q9Y277|P02751|P25311|Q15836|P27797|P68871|P62158|P61163|P61160|P62873|P13929|P62879|P07996|P02768|P60660|P08493|P08514|P26641|P24844|P48047|P25705|P04004|O75947|Q9NQC3|P23229|P00387
34364	1.6631E-15	2.8758E-14	13	24	398	16378	high-density lipoprotein particle	P02749|P35542|O14791|P02649|P27169|P00739|P02655|P02656|O95445|P02647|P02652|P02654|P55056
44448	2.8284E-15	4.6952E-14	19	70	398	16378	cell cortex part	P31146|Q01518|P60709|Q15019|P28289|P11171|P23528|P11277|P35579|Q14141|P02730|Q05682|P47755|P06753|Q15691|O43707|Q14847|P02549|Q00013
5938	1.3278E-14	2.1193E-13	24	133	398	16378	cell cortex	P31146|Q01518|P02675|P37840|Q15019|P60709|P21333|P28289|P11171|P23528|P11277|P35579|Q14141|P02730|P35580|Q05682|P47755|P06753|Q15691|O43707|Q14847|P02549|Q00013|Q14247
32994	1.7867E-14	2.6481E-13	14	34	398	16378	protein-lipid complex	P04114|P02749|P35542|O14791|P02649|P27169|P00739|P02655|P02656|O95445|P02647|P02652|P02654|P55056
34358	1.7867E-14	2.6481E-13	14	34	398	16378	plasma lipoprotein particle	P04114|P02749|P35542|O14791|P02649|P27169|P00739|P02655|P02656|O95445|P02647|P02652|P02654|P55056
44433	1.9593E-14	2.8038E-13	33	270	398	16378	cytoplasmic vesicle part	P04196|P02776|P02751|P04114|P21926|P02775|P13224|P14770|P01009|P09486|P08697|P40197|P16109|Q00610|P07996|P01023|P31146|P02671|P02679|Q9UL25|P02675|P02768|P49755|P16284|P08514|P05106|P12259|P05155|P16671|O00194|Q13201|P01137|P07359
34385	2.1006E-13	2.8121E-12	11	20	398	16378	triglyceride-rich lipoprotein particle	O14791|P04114|P02649|P02749|P02655|P02656|O95445|P02652|P02647|P55056|P02654
34361	2.1006E-13	2.8121E-12	11	20	398	16378	very-low-density lipoprotein particle	O14791|P04114|P02649|P02749|P02655|P02656|O95445|P02652|P02647|P55056|P02654
44422	8.0530E-13	1.0444E-11	185	4872	398	16378	organelle part	P04196|O00151|P07437|P04350|P04114|Q71U36|P35527|P37802|P23528|Q14141|P02730|P61769|P61106|P13645|P15153|P13647|P02533|P40197|O43707|P02538|O75955|P31146|Q9Y490|P19013|O15511|Q16643|P11277|P12259|P09493|O00299|O95197|P55209|P07237|P67936|Q86UX7|P02647|Q13201|P01137|Q9H4B7|P02549|Q99439|O15400|P18206|P07951|P45880|P04075|P16157|P04040|P61020|Q14165|Q9Y251|P16615|P35609|Q9NZN3|P12814|P19105|P52907|P35232|P14625|O00264|Q96AG4|P09486|P01009|P68032|P50990|P11021|Q00610|P00403|P02652|P19086|P63104|P30101|P02671|P27824|P35612|O15144|P35611|O15145|O15143|P12236|P19367|Q15084|Q9UKX3|P06576|P23284|Q15691|P35908|O75390|P02776|Q13045|O75915|P04259|P21926|Q9BVK6|P02775|P06733|P60709|P30405|P31946|P11171|P05976|P68371|P21796|P68366|Q7RTS7|P08697|P51572|P13804|P04264|P23219|P36542|Q9BUF5|P01023|Q9NRW1|P02679|P69905|P40926|P62140|Q9UL25|P02675|P49755|P26038|Q15019|P21333|P68363|P04439|P08779|P05106|P35579|P24928|P35580|Q05682|P47755|P47756|P06753|P10809|Q7Z406|Q00325|P04179|Q13418|Q15555|P61158|Q14847|O00194|P04792|Q00013|P07359|Q9Y277|Q8TC12|P02751|P29972|Q8WZ42|P27797|P13224|P62158|P61163|P05141|P14770|P08107|P61160|O00429|P20340|P16109|P07996|P62805|Q9P0L0|Q01518|P02768|P60660|P16284|P08514|Q15942|Q93084|P51148|O75396|Q9NYU2|P05155|P24844|P48047|Q16762|P16671|P25705|O75947|Q9NQC3|P00387
43228	1.5775E-12	1.9255E-11	113	2431	398	16378	non-membrane-bounded organelle	P07437|P04350|O00151|Q71U36|Q9ULV4|P35527|P23528|P02730|Q14141|P07737|P13645|P13647|P02533|O43707|P02538|O75955|P31146|Q9Y490|P19013|O15511|Q16643|P11277|P09493|P61586|P67936|Q86UX7|P02549|Q9H4B7|Q99439|P18206|P07951|P52565|P04075|P45880|P52566|P16157|P35609|P12814|P52907|P19105|P00491|O00264|Q96AG4|P68032|O75083|P50990|Q00610|P63104|P27824|O15144|P35612|O15145|P35611|O15143|P06576|Q9UKX3|P06396|Q15691|P35908|P63261|Q14247|Q13576|Q13045|P04259|P37840|P06733|P60709|P11171|P68371|P05976|P21796|P68366|Q7RTS7|P04264|Q9BUF5|P69905|P62140|Q08495|P26038|P21333|P68363|Q15019|P28289|P08779|P35579|P35580|P16452|Q12955|Q05682|P47755|P47756|P06753|Q7Z406|Q13418|Q15555|P61158|Q14847|P04792|Q00013|P27105|Q8WZ42|P62158|P61163|Q9HBI1|P05141|P61160|P62805|Q01518|P60660|Q15942|Q9NYL9|P50552|P24844
43232	1.5775E-12	1.9255E-11	113	2431	398	16378	intracellular non-membrane-bounded organelle	P07437|P04350|O00151|Q71U36|Q9ULV4|P35527|P23528|P02730|Q14141|P07737|P13645|P13647|P02533|O43707|P02538|O75955|P31146|Q9Y490|P19013|O15511|Q16643|P11277|P09493|P61586|P67936|Q86UX7|P02549|Q9H4B7|Q99439|P18206|P07951|P52565|P04075|P45880|P52566|P16157|P35609|P12814|P52907|P19105|P00491|O00264|Q96AG4|P68032|O75083|P50990|Q00610|P63104|P27824|O15144|P35612|O15145|P35611|O15143|P06576|Q9UKX3|P06396|Q15691|P35908|P63261|Q14247|Q13576|Q13045|P04259|P37840|P06733|P60709|P11171|P68371|P05976|P21796|P68366|Q7RTS7|P04264|Q9BUF5|P69905|P62140|Q08495|P26038|P21333|P68363|Q15019|P28289|P08779|P35579|P35580|P16452|Q12955|Q05682|P47755|P47756|P06753|Q7Z406|Q13418|Q15555|P61158|Q14847|P04792|Q00013|P27105|Q8WZ42|P62158|P61163|Q9HBI1|P05141|P61160|P62805|Q01518|P60660|Q15942|Q9NYL9|P50552|P24844
42641	2.0966E-12	2.4860E-11	12	30	398	16378	actomyosin	Q99439|P35580|P09493|P18206|P06753|Q13418|P68032|P67936|O43707|Q15942|Q16643|P35579
43292	6.2890E-12	7.2498E-11	20	117	398	16378	contractile fiber	P18206|P07951|Q8WZ42|P04075|P06733|P16157|P28289|P05976|P35609|P02730|P12814|Q9UKX3|P09493|Q05682|P24844|P06753|Q13418|P68032|P67936|P04792
44446	8.2797E-12	9.2866E-11	180	4805	398	16378	intracellular organelle part	P04196|O00151|P07437|P04350|P04114|Q71U36|P35527|P37802|P23528|Q14141|P61769|P61106|P13645|P15153|P13647|P02533|P40197|O43707|P02538|O75955|P31146|Q9Y490|P19013|O15511|Q16643|P12259|P11277|P09493|O00299|O95197|P55209|P07237|P67936|Q86UX7|P02647|Q13201|P01137|Q9H4B7|P02549|Q99439|O15400|P18206|P07951|P45880|P04040|P61020|Q14165|Q9Y251|P16615|P35609|Q9NZN3|P12814|P19105|P52907|P35232|P14625|O00264|Q96AG4|P09486|P01009|P68032|P50990|P11021|Q00610|P00403|P02652|P19086|P63104|P30101|P02671|P27824|P35612|O15144|P35611|O15145|O15143|P12236|P19367|Q15084|Q9UKX3|P06576|P23284|Q15691|P35908|O75390|P02776|Q13045|O75915|P04259|P21926|Q9BVK6|P02775|P60709|P30405|P31946|P11171|P05976|P68371|P21796|P68366|Q7RTS7|P08697|P51572|P13804|P04264|P23219|P36542|Q9BUF5|P01023|Q9NRW1|P02679|P69905|P40926|P62140|Q9UL25|P02675|P49755|P26038|Q15019|P21333|P68363|P04439|P08779|P05106|P35579|P24928|P35580|Q05682|P47755|P47756|P06753|P10809|Q7Z406|Q00325|P04179|Q13418|Q15555|P61158|Q14847|O00194|P04792|P07359|Q9Y277|Q8TC12|P02751|P29972|Q8WZ42|P27797|P13224|P62158|P61163|P05141|P14770|P08107|P61160|O00429|P20340|P16109|P07996|P62805|Q9P0L0|Q01518|P02768|P60660|P16284|P08514|Q15942|Q93084|P51148|O75396|Q9NYU2|P05155|P24844|Q16762|P48047|P16671|P25705|O75947|Q9NQC3|P00387
30016	1.4945E-11	1.6322E-10	19	109	398	16378	myofibril	P18206|P07951|Q8WZ42|P04075|P06733|P16157|P28289|P05976|P35609|P02730|P12814|Q9UKX3|P09493|Q05682|P06753|Q13418|P68032|P67936|P04792
5829	1.6635E-11	1.7702E-10	73	1316	398	16378	cytosol	P04350|P07437|P08567|Q71U36|P12931|P37840|P06733|P60709|P31946|P68371|P61106|P15153|P68366|P13647|P02533|P51572|P69905|Q9Y490|P48059|P69892|P21333|P11277|P35579|P63000|P10809|P62258|Q13418|P00918|P02549|P18206|Q01813|P60953|Q8WZ42|P52565|P27797|Q13642|O95810|Q15404|P04040|P61981|P68871|P35609|P10644|P62158|P30041|P12814|P61163|Q9HBI1|P07900|P30044|P14625|P13929|O00429|O75083|P50990|P09104|P55072|P62834|P07948|P61224|P60174|P35611|P61088|P07203|P26641|P62937|P50552|P06396|Q15691|P63261|P14618|P02042|P00387
34366	3.7221E-11	3.8617E-10	7	8	398	16378	spherical high-density lipoprotein particle	P27169|P02655|P00739|P02656|O95445|P02652|P02647
30667	7.7789E-11	7.8738E-10	12	39	398	16378	secretory granule membrane	P14770|P21926|P49755|P16284|P16671|P13224|P40197|P08514|P16109|P05106|O00194|P07359
44449	1.1227E-10	1.1094E-9	18	108	398	16378	contractile fiber part	P18206|P07951|Q8WZ42|P04075|P06733|P16157|P05976|P35609|P02730|P12814|Q9UKX3|P09493|P24844|P06753|Q13418|P68032|P67936|P04792
1725	2.4095E-10	2.3254E-9	10	26	398	16378	stress fiber	Q99439|P35580|P09493|P18206|P06753|Q13418|P67936|O43707|Q15942|P35579
9986	2.6761E-10	2.5240E-9	31	340	398	16378	cell surface	Q86YW5|P13987|P27797|P14174|P11142|P17301|O00264|P16109|P11021|P07996|P02671|P02679|Q14254|P05556|P02749|P02675|Q15019|P08514|P11277|P05106|P06576|P50395|P02649|P10809|P07237|P16671|P04275|P23229|P00747|P04792|P01137
32432	5.6996E-10	5.2563E-9	10	28	398	16378	actin filament bundle	Q99439|P35580|P09493|P18206|P06753|Q13418|P67936|O43707|Q15942|P35579
5885	1.3608E-9	1.2276E-8	6	7	398	16378	Arp2/3 protein complex	P61160|O15144|O15145|O15143|O15511|P61158
42627	3.3866E-9	2.9903E-8	7	12	398	16378	chylomicron	P04114|P02649|P02749|P02655|P02656|P02652|P02654
5886	4.7902E-9	4.1416E-8	141	3732	398	16378	plasma membrane	P08567|P13987|P04114|Q15286|P37802|P02730|P61769|P61106|P40197|O00161|O75955|P31146|P05556|Q9Y490|P48059|P02748|P12259|P11277|P09493|Q14344|O00299|P02649|P61586|Q92930|P07237|O75563|P02647|P02549|Q99439|P18206|P60953|P61026|P52565|O95810|P16157|P13671|P04040|P61020|P16615|P10643|P35609|Q14644|Q9NZN3|P12814|P35232|P17301|P01008|P09104|Q00610|Q15907|P61225|P19086|P07948|P61224|P62834|P02671|Q14254|O15144|P35612|P35611|P07384|Q15084|P06576|Q15691|O95445|P07355|Q86YW5|P01031|P12931|P21926|P37840|P06733|P61006|P11171|P21796|P11166|P18085|P11234|P51572|P23219|P04264|P13747|P00734|P02679|P02787|P02675|P26038|P07360|Q15019|P21333|P04439|P05106|P35579|P63000|P16452|Q12955|Q05682|P10809|Q00325|Q13418|P04632|P04275|P61158|Q14847|P04792|P00747|P00918|Q00013|P07359|P27105|P25311|P29972|Q15836|P27797|P13224|P59190|P62158|Q9HBI1|P05141|P14770|P00751|P62873|P16109|P07996|P02760|Q9P0L0|Q01518|P16284|P50148|P08514|Q15942|P51148|P50552|Q16762|P48047|P16671|P25705|P04004|Q9NQC3|P23229|Q9Y624
16323	7.6220E-9	6.4553E-8	22	208	398	16378	basolateral plasma membrane	P02787|P18206|Q9Y490|O15144|P29972|P26038|P16157|P08514|Q15942|P35609|P02730|P12814|P11166|Q9HBI1|Q12955|P50552|P17301|Q13418|P23229|P61158|Q14847|P00918
30864	1.7492E-8	1.4518E-7	8	21	398	16378	cortical actin cytoskeleton	P31146|Q05682|Q01518|P11171|P23528|Q14847|P11277|P02549
30017	5.1714E-8	4.2081E-7	14	93	398	16378	sarcomere	P07951|Q8WZ42|P04075|P06733|P16157|P05976|P35609|P02730|P12814|P09493|P06753|P68032|P67936|P04792
5579	1.6676E-7	1.2816E-6	5	7	398	16378	membrane attack complex	P01031|P02748|P07360|P13671|P10643
5577	1.6676E-7	1.2816E-6	5	7	398	16378	fibrinogen complex	P02679|P02751|P02671|P02675|P07996
8290	1.6676E-7	1.2816E-6	5	7	398	16378	F-actin capping protein complex	P52907|P35612|P47755|P35611|P47756
30055	1.7022E-7	1.2844E-6	13	87	398	16378	cell-substrate junction	P18206|O15144|Q9Y490|P08514|Q15942|P35609|P12814|Q9HBI1|P50552|P17301|Q13418|P61158|Q14847
34363	3.4362E-7	2.5018E-6	4	4	398	16378	intermediate-density lipoprotein particle	P04114|P02649|P02655|P02656
5862	3.4362E-7	2.5018E-6	4	4	398	16378	muscle thin filament tropomyosin	P09493|P06753|P07951|P67936
5793	4.0820E-7	2.9207E-6	10	52	398	16378	ER-Golgi intermediate compartment	Q15084|P02751|O75396|Q9NYU2|P49755|Q9BVK6|Q96AX2|P07237|P51572|P11021
5925	4.2381E-7	2.9810E-6	12	79	398	16378	focal adhesion	Q9HBI1|P12814|P18206|P50552|Q9Y490|O15144|P17301|Q13418|P08514|Q15942|Q14847|P35609
44459	5.3890E-7	3.7274E-6	83	1999	398	16378	plasma membrane part	P01031|P08567|P13987|P12931|P21926|Q15286|P02730|P11166|P61769|P61106|P51572|P40197|P13747|O00161|O75955|P02679|P31146|P02787|P05556|Q9Y490|P02675|P48059|P02748|P26038|P07360|P04439|P05106|P11277|P35579|P09493|Q14344|Q12955|P02649|P10809|Q00325|Q13418|P04275|P61158|Q14847|P00747|P00918|P02549|Q00013|P07359|Q99439|P27105|P18206|P25311|P29972|Q15836|P52565|P27797|O95810|P13224|P16157|P13671|P16615|P35609|P10643|Q14644|P12814|Q9HBI1|P05141|P14770|P35232|P62873|P17301|P16109|Q00610|P07996|P02671|Q14254|O15144|P16284|P08514|Q15942|P50552|Q15691|P16671|P04004|O95445|P23229|Q9Y624
42995	6.1316E-7	4.1715E-6	42	761	398	16378	cell projection	P04350|P08567|P60953|P37840|P29972|Q15286|P60709|P61006|P35609|P12814|P62873|P61160|P17301|O43707|P31146|P27824|P05556|Q9Y490|O15144|O15145|P26038|Q15019|O15511|Q16643|P35579|P09493|Q14344|O00299|P02649|P50552|Q05682|P06396|P06753|Q13418|Q15691|Q9NQC3|P61158|Q86UX7|P00918|P01137|Q00013|Q14247
5924	6.4210E-7	4.2979E-6	12	82	398	16378	cell-substrate adherens junction	Q9HBI1|P12814|P18206|P50552|Q9Y490|O15144|P17301|Q13418|P08514|Q15942|Q14847|P35609
267	7.1648E-7	4.7197E-6	53	1078	398	16378	cell fraction	P07355|P62820|P13987|P08567|P04114|P37840|P60709|P30405|P11166|P61106|P15153|P23219|P00734|O75955|O00161|P13501|P02675|P49755|P22352|Q15019|O00299|Q05682|P04179|P07237|Q92930|P04792|P00747|Q00013|P07359|Q01813|Q15836|P27797|P61020|P16615|P14625|P13929|Q96AG4|O00264|P68032|P16109|P09104|P55072|P02760|P63104|P60174|Q14254|P50148|P23142|P07384|P27169|P01019|P16671|Q14247
44424	1.2719E-6	8.2475E-6	309	10955	398	16378	intracellular part	P04350|P07437|P04114|P78417|P37802|P23528|P07737|P61769|P11142|O75558|P13645|P13647|O75955|P09493|Q14344|P62258|P55209|P00558|P61586|O75563|P07237|Q92930|P01137|Q13201|Q99439|P18206|Q01813|P07951|P52565|Q13642|P52566|P16157|P00488|Q9UBW5|P04040|P01011|P35609|Q9NZN3|P10644|P27348|P00491|P14625|P01009|O75083|P09486|P11021|P55072|P19086|P07948|P63104|P62834|Q9H299|P30101|P27824|P35612|P35611|P61088|Q13637|P19367|Q15084|Q9UKX3|P06576|P06396|P23284|P01019|Q04917|P14618|Q99798|O75390|Q13576|P61204|P04259|P37840|P21926|Q9BVK6|Q96AX2|P31947|P60709|P31946|P05976|P36955|P18085|P18428|P08697|P51572|P04264|P01023|Q9NRW1|Q06830|P02679|P40926|Q9UL25|Q08495|P02675|P49755|P69892|Q15019|P21333|P28289|P08779|P05106|P24928|P16452|Q12955|P47755|P47756|P04179|Q13418|P04275|Q15555|O00194|P04792|P54920|Q8TC12|P27105|Q15836|Q8WZ42|P27797|P13224|P61981|P05141|P14770|P07900|P08107|P62879|O00429|P20340|P16109|Q9P0L0|Q9NR31|P50148|P08514|Q15942|P51149|Q9Y2Q3|P51148|Q9NYL9|P26641|P50552|Q14697|P05155|P24844|Q27J81|Q9NQC3|P04196|O00151|P08567|P04406|Q71U36|Q9ULV4|Q15286|P35527|Q14141|P02730|P61106|P15153|P02533|P40197|O43707|P02538|O00161|P13501|P31146|P05556|Q9Y490|P48059|P19013|P02747|P02745|O15511|Q16643|P12259|P11277|O00299|P02649|P08238|P09211|O95197|P67936|P02647|Q86UX7|P02549|Q9H4B7|O15400|P60953|P61026|P04075|O95810|P45880|Q15404|Q70J99|P61020|Q14165|Q9Y251|P16615|P30041|P12814|P19105|P52907|P35232|P30044|P17301|O00264|Q96AG4|P30048|P68032|P50990|P09104|Q00610|Q15907|P00403|P02652|P02654|P61224|P02671|P60174|O15144|O15145|O15143|P12236|P07384|P50395|Q15691|P35908|P63261|P02042|P03952|Q14247|P07355|Q86YW5|P02776|Q13045|P62820|O75915|P12931|P02775|P06733|P48735|P14174|P30405|P11171|P68371|P21796|P11166|P68366|Q7RTS7|P13804|P23219|P36542|P32119|Q9BUF5|P25325|P00915|P02787|P69905|P02788|P62140|P26038|P68363|P04439|P06744|Q9H0U4|P35579|P63000|P35580|Q05682|P06753|P10809|Q7Z406|Q00325|P52209|P04632|P61158|Q14847|P00918|Q00013|P07359|Q9Y277|P02750|P02751|P29972|P68871|Q13162|P62158|P61163|Q9HBI1|P61160|P13929|P07996|P62805|P30740|Q01518|P02768|P60660|P02766|P16284|P08493|P07203|Q93084|P62937|O75396|Q9NYU2|Q16762|P48047|P16671|P07339|P25705|O75947|P00387
14731	1.6850E-6	1.0758E-5	4	5	398	16378	spectrin-associated cytoskeleton	P16157|P11171|P11277|P02549
5788	2.7439E-6	1.7254E-5	11	78	398	16378	endoplasmic reticulum lumen	Q15084|P30101|Q9NYU2|P04114|P14625|P23284|P27797|P07237|P11021|P02652|P02647
5912	4.8313E-6	2.9925E-5	14	134	398	16378	adherens junction	P18206|O15144|Q9Y490|P08514|Q15942|P35579|P35609|P12814|Q9HBI1|P50552|P17301|Q13418|Q14847|P23229
5833	5.6862E-6	3.4667E-5	5	12	398	16378	hemoglobin complex	P69905|P69892|P02042|P68871|P00387
5622	5.7638E-6	3.4667E-5	314	11309	398	16378	intracellular	P04350|P07437|P04114|P78417|P37802|P23528|P07737|P61769|P11142|O75558|P13645|P13647|O75955|P09493|Q14344|P62258|P55209|P00558|P61586|O75563|P07237|Q92930|P01137|Q13201|Q99439|P18206|Q01813|P07951|P52565|Q13642|P52566|P16157|P00488|Q9UBW5|P04040|P01011|P35609|Q9NZN3|P10644|P27348|P00491|P14625|P01009|O75083|P09486|P11021|P55072|P19086|P07948|P63104|P62834|P30101|Q9H299|P27824|P35612|P35611|P61088|Q13637|P19367|Q15084|Q9UKX3|P06576|P06396|P23284|P01019|Q04917|P14618|Q96PD5|Q99798|O75390|Q13576|P61204|P04259|P37840|P21926|Q9BVK6|Q96AX2|P31947|P60709|P31946|P05976|P36955|P18085|P11234|P18428|P08697|P51572|P04264|P01023|Q9NRW1|Q06830|P02679|P40926|Q9UL25|Q08495|P02675|P49755|P69892|Q15019|P21333|P28289|P08779|P05106|P24928|P16452|Q12955|P47755|P47756|P04179|Q13418|P04275|Q15555|O00194|P04792|P54920|Q8TC12|P27105|Q15836|Q8WZ42|P27797|P13224|P61981|P05141|P14770|P07900|P08107|P62879|O00429|P20340|P16109|Q9P0L0|Q9NR31|P50148|P08514|Q15942|P51149|Q9Y2Q3|P51148|Q9NYL9|P26641|P50552|Q14697|P05155|P24844|Q27J81|Q9NQC3|P04196|O00151|P08567|P04406|Q71U36|Q9ULV4|Q15286|P35527|Q14141|P02730|P61106|P15153|P02533|P40197|O43707|P02538|O00161|P13501|P31146|P05556|Q9Y490|P48059|P19013|P02747|P02745|O15511|Q16643|P12259|P11277|O00299|P02649|P08238|P09211|O95197|P67936|P02647|Q86UX7|P02549|Q9H4B7|O15400|P60953|P61026|P04075|O95810|P45880|Q15404|Q70J99|P61020|Q14165|Q9Y251|P16615|Q14644|P30041|P12814|P19105|P52907|P35232|P30044|P17301|O00264|Q96AG4|P30048|P68032|P50990|P09104|Q00610|Q15907|P00403|P61225|P02652|P02654|P61224|P02671|P60174|O15144|O15145|O15143|P12236|P07384|P50395|Q15691|P35908|P63261|P02042|P03952|Q14247|P07355|Q86YW5|P02776|Q13045|P62820|O75915|P12931|P02775|P06733|P48735|P14174|P30405|P11171|P68371|P21796|P11166|P68366|Q7RTS7|P13804|P23219|P36542|P32119|Q9BUF5|P25325|P00915|P02787|P69905|P02788|P62140|P26038|P68363|P04439|P06744|Q9H0U4|P35579|P63000|P35580|Q05682|P06753|P10809|Q7Z406|Q00325|Q3ZCW2|P52209|P04632|P61158|Q14847|P00918|Q00013|P07359|Q9Y277|P02750|P02751|P29972|P68871|Q13162|P62158|P61163|Q9HBI1|P61160|P13929|P07996|P62805|P30740|Q01518|P02768|P60660|P02766|P16284|P08493|P07203|Q93084|P62937|O75396|Q9NYU2|Q16762|P48047|P16671|P07339|P25705|O75947|P00387
9897	6.2657E-6	3.7147E-5	14	137	398	16378	external side of plasma membrane	P02671|P02679|P13987|P02675|P27797|P08514|P05106|P02649|P17301|P04275|P16109|P07996|P23229|P00747
43229	6.7318E-6	3.9348E-5	269	9324	398	16378	intracellular organelle	P04350|P07437|P04114|P37802|P23528|P07737|P61769|P11142|O75558|P13645|P13647|O75955|P09493|Q14344|P62258|P55209|P61586|P07237|Q92930|P01137|Q13201|Q99439|P18206|P07951|P52565|Q13642|P52566|P16157|P04040|P01011|P35609|Q9NZN3|P00491|P14625|P01009|O75083|P09486|P11021|P55072|P19086|P63104|P07948|Q9H299|P30101|P27824|P35612|P35611|P61088|Q13637|P19367|Q15084|P06576|Q9UKX3|P06396|P23284|P14618|Q99798|O75390|Q13576|P61204|P04259|P21926|P37840|Q9BVK6|Q96AX2|P31947|P60709|P31946|P05976|P18085|P36955|P18428|P08697|P51572|P04264|P01023|Q06830|Q9NRW1|P02679|P40926|P02675|Q08495|Q9UL25|P49755|P21333|Q15019|P28289|P08779|P05106|P24928|P16452|Q12955|P47755|P47756|P04179|Q13418|P04275|Q15555|O00194|P04792|P54920|Q8TC12|P27105|Q15836|Q8WZ42|P27797|P13224|P05141|P14770|P07900|P08107|O00429|P20340|P16109|Q9P0L0|Q9NR31|P08514|Q15942|P51149|Q9Y2Q3|P51148|Q9NYL9|P50552|Q14697|P05155|P24844|Q9NQC3|P04196|O00151|Q71U36|Q9ULV4|Q15286|P35527|Q14141|P02730|P61106|P15153|P02533|P40197|O43707|P02538|O00161|P31146|P05556|Q9Y490|P19013|P02747|P02745|O15511|Q16643|P12259|P11277|O00299|P02649|P08238|O95197|P67936|P02647|Q86UX7|P02549|Q9H4B7|O15400|P61026|P04075|P45880|Q70J99|P61020|Q14165|Q9Y251|P16615|P30041|P12814|P19105|P52907|P35232|P30044|P17301|O00264|Q96AG4|P30048|P68032|P50990|Q15907|Q00610|P00403|P02652|P02654|P02671|P60174|O15144|O15145|O15143|P12236|Q15691|P35908|P63261|Q14247|P07355|Q86YW5|P02776|Q13045|P62820|O75915|P02775|P06733|P48735|P30405|P11171|P68371|P21796|P11166|P68366|Q7RTS7|P13804|P23219|P36542|P32119|Q9BUF5|P25325|P02787|P69905|P02788|P62140|P26038|P68363|P04439|Q9H0U4|P35579|P63000|P35580|Q05682|P06753|P10809|Q7Z406|Q00325|P04632|P61158|Q14847|P00918|Q00013|P07359|Q9Y277|P02750|P02751|P29972|Q13162|P62158|P61163|Q9HBI1|P61160|P07996|P62805|Q01518|P02768|P60660|P16284|P08493|P07203|Q93084|P62937|O75396|Q9NYU2|Q16762|P48047|P16671|P07339|P25705|O75947|P00387
43226	7.8710E-6	4.5367E-5	269	9338	398	16378	organelle	P04350|P07437|P04114|P37802|P23528|P07737|P61769|P11142|O75558|P13645|P13647|O75955|P09493|Q14344|P62258|P55209|P61586|P07237|Q92930|P01137|Q13201|Q99439|P18206|P07951|P52565|Q13642|P52566|P16157|P04040|P01011|P35609|Q9NZN3|P00491|P14625|P01009|O75083|P09486|P11021|P55072|P19086|P63104|P07948|Q9H299|P30101|P27824|P35612|P35611|P61088|Q13637|P19367|Q15084|P06576|Q9UKX3|P06396|P23284|P14618|Q99798|O75390|Q13576|P61204|P04259|P21926|P37840|Q9BVK6|Q96AX2|P31947|P60709|P31946|P05976|P18085|P36955|P18428|P08697|P51572|P04264|P01023|Q06830|Q9NRW1|P02679|P40926|P02675|Q08495|Q9UL25|P49755|P21333|Q15019|P28289|P08779|P05106|P24928|P16452|Q12955|P47755|P47756|P04179|Q13418|P04275|Q15555|O00194|P04792|P54920|Q8TC12|P27105|Q15836|Q8WZ42|P27797|P13224|P05141|P14770|P07900|P08107|O00429|P20340|P16109|Q9P0L0|Q9NR31|P08514|Q15942|P51149|Q9Y2Q3|P51148|Q9NYL9|P50552|Q14697|P05155|P24844|Q9NQC3|P04196|O00151|Q71U36|Q9ULV4|Q15286|P35527|Q14141|P02730|P61106|P15153|P02533|P40197|O43707|P02538|O00161|P31146|P05556|Q9Y490|P19013|P02747|P02745|O15511|Q16643|P12259|P11277|O00299|P02649|P08238|O95197|P67936|P02647|Q86UX7|P02549|Q9H4B7|O15400|P61026|P04075|P45880|Q70J99|P61020|Q14165|Q9Y251|P16615|P30041|P12814|P19105|P52907|P35232|P30044|P17301|O00264|Q96AG4|P30048|P68032|P50990|Q15907|Q00610|P00403|P02652|P02654|P02671|P60174|O15144|O15145|O15143|P12236|Q15691|P35908|P63261|Q14247|P07355|Q86YW5|P02776|Q13045|P62820|O75915|P02775|P06733|P48735|P30405|P11171|P68371|P21796|P11166|P68366|Q7RTS7|P13804|P23219|P36542|P32119|Q9BUF5|P25325|P02787|P69905|P02788|P62140|P26038|P68363|P04439|Q9H0U4|P35579|P63000|P35580|Q05682|P06753|P10809|Q7Z406|Q00325|P04632|P61158|Q14847|P00918|Q00013|P07359|Q9Y277|P02750|P02751|P29972|Q13162|P62158|P61163|Q9HBI1|P61160|P07996|P62805|Q01518|P02768|P60660|P16284|P08493|P07203|Q93084|P62937|O75396|Q9NYU2|Q16762|P48047|P16671|P07339|P25705|O75947|P00387
45261	1.1346E-5	6.4501E-5	4	7	398	16378	proton-transporting ATP synthase complex, catalytic core F(1)	P06576|P48047|P25705|P36542
5865	1.3806E-5	7.7428E-5	5	14	398	16378	striated muscle thin filament	P09493|P06753|Q8WZ42|P07951|P67936
31235	1.4245E-5	7.8823E-5	3	3	398	16378	intrinsic to internal side of plasma membrane	P11277|P02549|Q14644
70161	1.9212E-5	1.0491E-4	14	151	398	16378	anchoring junction	P18206|O15144|Q9Y490|P08514|Q15942|P35579|P35609|P12814|Q9HBI1|P50552|P17301|Q13418|Q14847|P23229
5884	2.6035E-5	1.4032E-4	7	37	398	16378	actin filament	P31146|P18206|Q05682|P06753|P68032|P61158|P35609
30139	3.3208E-5	1.7669E-4	9	67	398	16378	endocytic vesicle	P31146|P02787|P04114|Q15286|P61020|P51149|P02647|Q9NZN3|P51148
5625	3.8907E-5	2.0438E-4	21	320	398	16378	soluble fraction	P07355|P13501|P62820|P08567|P60174|Q01813|P02675|P22352|P60709|P23142|O00299|P01019|P04179|Q92930|P68032|P09104|P16109|P00734|P04792|Q14247|P63104
15	5.5950E-5	2.9024E-4	3	4	398	16378	phosphopyruvate hydratase complex	P13929|P06733|P09104
5626	5.8879E-5	3.0166E-4	39	827	398	16378	insoluble fraction	P62820|P08567|P13987|P04114|P37840|Q15836|P27797|P30405|P61020|P16615|P11166|P61106|P14625|P15153|P13929|O00264|Q96AG4|P09104|P16109|P23219|P55072|P02760|O00161|O75955|Q14254|P49755|P50148|Q15019|P07384|O00299|Q05682|P27169|Q92930|P07237|P16671|P00747|P04792|Q00013|P07359
45095	6.4988E-5	3.2890E-4	10	90	398	16378	keratin filament	P04259|P13645|P19013|P13647|P02533|Q7RTS7|P35908|P35527|P04264|P02538
5753	7.2529E-5	3.6265E-4	5	19	398	16378	mitochondrial proton-transporting ATP synthase complex	P06576|P48047|P25705|O75947|P36542
16459	1.0824E-4	5.3475E-4	8	61	398	16378	myosin complex	P35580|P19105|Q9UKX3|P24844|Q7Z406|P60660|P35579|P05976
45259	1.2194E-4	5.9535E-4	5	21	398	16378	proton-transporting ATP synthase complex	P06576|P48047|P25705|O75947|P36542
34362	1.4566E-4	7.0289E-4	4	12	398	16378	low-density lipoprotein particle	P04114|P02649|P02655|O95445
30659	1.7396E-4	8.2979E-4	16	231	398	16378	cytoplasmic vesicle membrane	P31146|P04114|P21926|Q9UL25|P49755|P16284|P13224|P08514|P05106|P14770|P16671|P40197|P16109|Q00610|O00194|P07359
31975	2.3188E-4	1.0935E-3	32	672	398	16378	envelope	P29972|P45880|P30405|P37802|P04040|P21796|P05141|P35232|P17301|P15153|O00429|P23219|P00403|P36542|P19086|P40926|P12236|P19367|Q93084|Q9Y2Q3|P06576|O00299|P10809|Q00325|P48047|Q16762|P04179|P25705|O75947|Q9NQC3|Q9Y277|P00387
2102	2.6973E-4	1.2438E-3	3	6	398	16378	podosome	P06753|P61158|Q86UX7
275	2.6973E-4	1.2438E-3	3	6	398	16378	mitochondrial proton-transporting ATP synthase complex, catalytic core F(1)	P06576|P25705|P36542
5783	2.9401E-4	1.3408E-3	43	1019	398	16378	endoplasmic reticulum	Q8TC12|P02750|P62820|O75915|P04114|Q9BVK6|P27797|P16157|P04040|Q14165|P16615|P61106|P08107|P14625|O00264|Q96AG4|O00429|P51572|P11021|P23219|P02652|P55072|P19086|P02654|Q9P0L0|Q9NR31|P30101|P27824|Q9UL25|P08493|Q93084|Q15084|O75396|Q9NYU2|Q14697|O95197|P23284|P07237|P04275|Q9NQC3|P02647|P54920|P00387
12506	3.0863E-4	1.3922E-3	16	243	398	16378	vesicle membrane	P31146|P04114|P21926|Q9UL25|P49755|P16284|P13224|P08514|P05106|P14770|P16671|P40197|P16109|Q00610|O00194|P07359
31674	3.1409E-4	1.4016E-3	7	54	398	16378	I band	P12814|Q8WZ42|P68032|P04075|P04792|P35609|P02730
5769	3.3242E-4	1.4676E-3	11	130	398	16378	early endosome	P07355|P61769|P02787|P61106|O15400|Q9UL25|P10809|P30048|P04439|P61020|P51148
8305	4.2907E-4	1.8620E-3	5	27	398	16378	integrin complex	P05556|P17301|P08514|P23229|P05106
31090	4.3073E-4	1.8620E-3	68	1871	398	16378	organelle membrane	O75915|P04114|P21926|Q9BVK6|P30405|P37802|P21796|P61769|P51572|P40197|P23219|P36542|Q9NRW1|P31146|P40926|Q9UL25|P49755|P04439|P05106|O00299|P10809|O95197|Q00325|P04179|P61158|O00194|P07359|Q9Y277|Q8TC12|O15400|P29972|P45880|P13224|P04040|P61020|Q14165|Q9Y251|P16615|Q9NZN3|P05141|P14770|P35232|P14625|O00264|Q96AG4|O00429|Q00610|P16109|P20340|P11021|P00403|Q9P0L0|P27824|P12236|P16284|P08514|P19367|Q93084|P51148|O75396|P06576|Q16762|P48047|P16671|P25705|O75947|Q9NQC3|P00387
5624	5.2598E-4	2.2503E-3	35	796	398	16378	membrane fraction	P13987|P08567|P04114|P37840|Q15836|P27797|P30405|P61020|P16615|P11166|P61106|P14625|P13929|P15153|O00264|Q96AG4|P09104|P16109|P23219|P55072|P02760|O00161|O75955|Q14254|P49755|Q15019|P50148|O00299|Q05682|P27169|P07237|P16671|P00747|Q00013|P07359
5602	5.8909E-4	2.4946E-3	2	2	398	16378	complement component C1 complex	P02746|P02745
31901	6.4093E-4	2.6867E-3	6	44	398	16378	early endosome membrane	P61769|O15400|Q9UL25|P04439|P61020|P51148
31252	6.8102E-4	2.8262E-3	12	164	398	16378	cell leading edge	P31146|P08567|P09493|P50552|P05556|Q9Y490|P06396|O15144|O15145|P61158|P35579|Q14247
46930	7.1395E-4	2.9336E-3	8	80	398	16378	pore complex	P01031|P02748|P07360|P45880|P13671|P10643|Q9Y277|P21796
31967	7.5740E-4	3.0816E-3	30	659	398	16378	organelle envelope	P29972|P45880|P30405|P37802|P04040|P21796|P05141|P35232|P15153|O00429|P23219|P00403|P36542|P19086|P40926|P12236|P19367|Q93084|P06576|O00299|P10809|P48047|Q16762|P04179|Q00325|P25705|O75947|Q9NQC3|Q9Y277|P00387
42645	8.3384E-4	3.3273E-3	5	31	398	16378	mitochondrial nucleoid	P05141|P06576|Q96AG4|P45880|P21796
9295	8.3384E-4	3.3273E-3	5	31	398	16378	nucleoid	P05141|P06576|Q96AG4|P45880|P21796
33178	9.9665E-4	3.9391E-3	4	19	398	16378	proton-transporting two-sector ATPase complex, catalytic domain	P06576|P48047|P25705|P36542
48471	1.0089E-3	3.9498E-3	18	324	398	16378	perinuclear region of cytoplasm	P07355|P61204|P04406|P02787|P35527|P27797|Q15019|P31946|P61106|P08107|P14625|P17301|P06396|Q27J81|P62879|P11021|O43707|P07948
5743	1.0359E-3	4.0109E-3	17	298	398	16378	mitochondrial inner membrane	P40926|P12236|P30405|P21796|P05141|P06576|P35232|P10809|Q00325|Q16762|P48047|P04179|P25705|O75947|P00403|P36542|P00387
5740	1.0442E-3	4.0109E-3	22	436	398	16378	mitochondrial envelope	P40926|P45880|P12236|P30405|P04040|P19367|P21796|P05141|P06576|P35232|P10809|Q00325|Q16762|P48047|P04179|O00429|P25705|O75947|P00403|P36542|Q9Y277|P00387
31430	1.0728E-3	4.0109E-3	3	9	398	16378	M band	Q8WZ42|P06733|P16157
8091	1.0728E-3	4.0109E-3	3	9	398	16378	spectrin	P11171|P11277|P02549
31143	1.0728E-3	4.0109E-3	3	9	398	16378	pseudopodium	P12814|O43707|P35609
5759	1.0982E-3	4.0331E-3	14	222	398	16378	mitochondrial matrix	P40926|P45880|P30405|P21796|P05141|P06576|P10809|Q16762|P04179|Q96AG4|P25705|P13804|O75390|P36542
31980	1.0982E-3	4.0331E-3	14	222	398	16378	mitochondrial lumen	P40926|P45880|P30405|P21796|P05141|P06576|P10809|Q16762|P04179|Q96AG4|P25705|P13804|O75390|P36542
31966	1.1898E-3	4.3313E-3	21	412	398	16378	mitochondrial membrane	P40926|P45880|P12236|P30405|P19367|P21796|P05141|P06576|P35232|P10809|Q00325|Q16762|P48047|P04179|O00429|P25705|O75947|P00403|P36542|Q9Y277|P00387
71212	1.3037E-3	4.7047E-3	31	713	398	16378	subsynaptic reticulum	Q8TC12|O75915|P04114|Q9BVK6|P27797|P16157|P16615|Q14165|P61106|P14625|O00264|Q96AG4|P51572|P11021|P23219|P02652|Q9P0L0|P30101|Q9NR31|P27824|Q9UL25|Q93084|Q15084|O75396|Q9NYU2|P23284|O95197|P07237|Q9NQC3|P02647|P00387
31253	1.4446E-3	5.1684E-3	9	110	398	16378	cell projection membrane	P08567|Q14344|P09493|P50552|Q9Y490|P29972|P26038|Q15286|Q15691
32154	1.5050E-3	5.3383E-3	3	10	398	16378	cleavage furrow	P35580|P06753|P35579
71062	1.7388E-3	6.1152E-3	2	3	398	16378	alphav-beta3 integrin-vitronectin complex	P04004|P05106
42612	1.7757E-3	6.1926E-3	4	22	398	16378	MHC class I protein complex	P61769|P25311|P04439|P13747
5794	1.8489E-3	6.3942E-3	36	888	398	16378	Golgi apparatus	P62820|P61204|O15400|P61026|P04040|P61769|P61106|P18085|O75558|O00429|P51572|P20340|Q00610|P23219|Q9NRW1|P07948|O75955|Q9NR31|O15144|Q9UL25|P49755|P02745|P21333|P04439|P51149|Q9H0U4|O75396|P02649|Q14697|O95197|Q15691|P16671|P61158|O00194|P54920|P01137
44445	2.3546E-3	8.0756E-3	10	141	398	16378	cytosolic part	P69905|P30044|Q01813|P13929|P06733|P69892|P09104|P02042|P68871|P00387
5792	2.5578E-3	8.7007E-3	14	243	398	16378	microsome	P04114|P49755|Q15836|P27797|P16615|P14625|P27169|O00264|Q96AG4|P07237|P23219|P55072|P00747|P02760
19866	2.7727E-3	9.3551E-3	17	327	398	16378	organelle inner membrane	P40926|P12236|P30405|P21796|P05141|P06576|P35232|P10809|Q00325|Q16762|P48047|P04179|P25705|O75947|P00403|P36542|P00387
9898	2.8994E-3	9.7037E-3	4	25	398	16378	internal side of plasma membrane	P26038|P11277|P02549|Q14644
42598	3.3058E-3	1.0975E-2	14	250	398	16378	vesicular fraction	P04114|P49755|Q15836|P27797|P16615|P14625|P27169|O00264|Q96AG4|P07237|P23219|P55072|P00747|P02760
43233	3.7628E-3	1.2393E-2	58	1679	398	16378	organelle lumen	P02776|P04196|O00151|P04114|P02775|P60709|P30405|P31946|P23528|P21796|P13804|P08697|O43707|P36542|P01023|P02679|P40926|P62140|P02675|P26038|Q15019|P12259|P24928|P10809|P04179|P07237|P02647|P01137|Q13201|P02751|P45880|P27797|P35609|P62158|P12814|P05141|P35232|P08107|P14625|O00264|Q96AG4|P01009|P09486|P11021|P07996|P02652|P62805|P02671|P30101|P02768|Q15084|P06576|Q9NYU2|P05155|P23284|Q16762|P25705|O75390
31974	3.7993E-3	1.2415E-2	59	1715	398	16378	membrane-enclosed lumen	P02776|P04196|O00151|P04114|P02775|P60709|P30405|P31946|P23528|P21796|P13804|P08697|O43707|P36542|P01023|P02679|P40926|P62140|P02675|P26038|Q15019|P12259|P24928|P10809|P04179|P07237|P02647|P01137|Q13201|P02751|P45880|P27797|P04040|P35609|P62158|P12814|P05141|P35232|P08107|P14625|O00264|Q96AG4|P01009|P09486|P11021|P07996|P02652|P62805|P02671|P30101|P02768|Q15084|P06576|Q9NYU2|P05155|P23284|Q16762|P25705|O75390
31012	4.1142E-3	1.3339E-2	17	340	398	16378	extracellular matrix	P07355|P02751|Q8N474|P37840|Q9Y6C2|P27797|P08493|P23142|P80108|P01009|P09486|P04004|Q14766|P04275|P07996|P23229|P01137
32153	4.2469E-3	1.3557E-2	3	14	398	16378	cell division site	P35580|P06753|P35579
32155	4.2469E-3	1.3557E-2	3	14	398	16378	cell division site part	P35580|P06753|P35579
44432	4.5188E-3	1.4174E-2	28	678	398	16378	endoplasmic reticulum part	Q8TC12|O75915|P04114|Q9BVK6|P27797|P16615|Q14165|P14625|Q96AG4|O00264|P51572|P11021|P23219|P02652|Q9P0L0|P30101|P27824|Q9UL25|Q93084|Q15084|O75396|Q9NYU2|P23284|O95197|P07237|Q9NQC3|P02647|P00387
16469	4.5426E-3	1.4174E-2	5	45	398	16378	proton-transporting two-sector ATPase complex	P06576|P48047|P25705|O75947|P36542
30018	4.5426E-3	1.4174E-2	5	45	398	16378	Z disc	P12814|Q8WZ42|P04792|P35609|P02730
5882	4.6105E-3	1.4279E-2	11	180	398	16378	intermediate filament	P04259|P13645|P19013|P13647|P02533|Q7RTS7|P35908|P35527|P04264|P08779|P02538
44463	5.7883E-3	1.7794E-2	17	352	398	16378	cell projection part	P04350|P27824|P08567|Q9Y490|P37840|P29972|P26038|Q15286|P35609|P09493|Q14344|P50552|Q05682|P17301|P06753|Q13418|Q15691
5901	6.0009E-3	1.8311E-2	5	48	398	16378	caveola	P11166|O75955|Q14254|P12931|O95810
45111	6.6072E-3	2.0014E-2	11	189	398	16378	intermediate filament cytoskeleton	P04259|P13645|P19013|P13647|P02533|Q7RTS7|P35908|P35527|P04264|P08779|P02538
5739	7.0007E-3	2.1053E-2	45	1272	398	16378	mitochondrion	P45880|P48735|P30405|P04040|Q13162|P21796|P05141|P35232|P30044|P08107|P13647|Q96AG4|P30048|O00429|P13804|Q15907|P00403|P36542|P32119|Q06830|P63104|P25325|P40926|P12236|P07203|Q13637|P19367|Q9H0U4|P06576|P08238|P10809|P62258|Q00325|P04179|Q16762|P48047|P61586|Q92930|P07339|P25705|O75947|Q99798|O75390|Q9Y277|P00387
16460	7.5170E-3	2.1969E-2	3	17	398	16378	myosin II complex	Q9UKX3|P24844|P05976
31672	7.5170E-3	2.1969E-2	3	17	398	16378	A band	Q8WZ42|P06733|P16157
31201	7.5170E-3	2.1969E-2	3	17	398	16378	SNARE complex	O15400|Q15836|P54920
5859	7.5170E-3	2.1969E-2	3	17	398	16378	muscle myosin complex	Q9UKX3|P24844|P05976
44429	7.9461E-3	2.3060E-2	25	611	398	16378	mitochondrial part	P45880|P30405|P04040|P21796|P05141|P35232|Q96AG4|O00429|P13804|P00403|P36542|P40926|P12236|P19367|P06576|P10809|P48047|Q16762|P04179|Q00325|P25705|O75947|O75390|P00387|Q9Y277
31254	8.2817E-3	2.3541E-2	2	6	398	16378	trailing edge	P26038|P35579
31232	8.2817E-3	2.3541E-2	2	6	398	16378	extrinsic to external side of plasma membrane	P02649|P00747
1931	8.2817E-3	2.3541E-2	2	6	398	16378	uropod	P26038|P35579
30175	8.9556E-3	2.5157E-2	4	34	398	16378	filopodium	P50552|P60953|P26038|P35609
30054	8.9717E-3	2.5157E-2	22	522	398	16378	cell junction	O00161|Q99439|P18206|Q9Y490|O15144|P48059|Q15836|P16284|P08514|Q15942|P35579|P35609|P12814|P11166|Q9HBI1|P50552|P17301|Q13418|P23229|P61158|Q14847|Q9Y624
1726	9.1597E-3	2.5512E-2	6	74	398	16378	ruffle	P08567|P09493|P05556|Q9Y490|P35579|Q14247
12505	9.3462E-3	2.5858E-2	49	1434	398	16378	endomembrane system	O75915|P04114|P21926|Q9BVK6|Q15286|P37802|P61769|P61106|P15153|P51572|P40197|P23219|Q9NRW1|P31146|P02787|Q9UL25|P49755|P04439|P05106|O00299|P10809|O95197|P61158|O00194|P07359|Q8TC12|P29972|P13224|P16615|Q14165|P14770|P14625|Q96AG4|O00264|O00429|Q00610|P16109|P20340|P11021|P19086|Q9P0L0|P27824|P16284|P08514|Q93084|O75396|P16671|Q9NQC3|P00387
5578	9.5966E-3	2.6375E-2	15	312	398	16378	proteinaceous extracellular matrix	P07355|P02751|P37840|Q9Y6C2|P27797|P08493|P23142|P80108|P01009|P09486|Q14766|P04275|P04004|P23229|P01137
