# Supplementary material for: Cause or Effect of Arteriogenesis: Compositional Alterations of Microparticles from CAD Patients Undergoing External Counterpulsation Therapy
Source: PLoS One. 2012 Oct 8;7(10):e46822. doi: 10.1371/journal.pone.0046822 (PMC3466210; doi:10.1371/journal.pone.0046822)
Supplement: Table S3 — Molecular function gene ontology enrichment analysis result with BINGO for identified core proteins. (TXT) [file pone.0046822.s008.txt]

File created with BiNGO (c) on 21.06.2012 at 16:09:20

ontology: namespace
curator:  bingo

Selected ontology file : jar:file:/Applications/Cytoscape_v2.8.2-beta2-SNAPSHOT/plugins/BiNGO.jar!/GO_Molecular_Function
Selected annotation file : jar:file:/Applications/Cytoscape_v2.8.2-beta2-SNAPSHOT/plugins/BiNGO.jar!/H_sapiens_default
Discarded evidence codes : 
Overrepresentation
Selected statistical test : Hypergeometric test
Selected correction : Benjamini & Hochberg False Discovery Rate (FDR) correction
Selected significance level : 0.01
Testing option : Use whole annotation as reference set
The selected cluster :
P04350	P07437	P13987	P08603	P01611	P01714	P01610	P01613	P01612	P01717	Q7Z794	P07737	O75558	P13645	P13647	P59998	P06681	O75955	P01602	P61586	O75563	P07237	Q92930	P01137	Q13201	Q99439	P07951	P52565	P52566	Q13642	P16157	P13671	Q9UBW5	P01011	P27348	P14625	P01008	O75083	P01009	P55072	P07225	P07948	P63104	P27824	Q13637	P19367	P06576	P27169	P01019	P14618	O75390	P0C0L4	P0C0L5	Q13576	P01031	P61204	P21926	Q3ZCM7	Q96AX2	P31947	P60709	P31946	P18085	P01857	P01859	P00739	P00738	P08697	P51572	P01024	P13747	P01023	P00734	Q06830	P00736	Q13103	Q06033	P01042	P40926	P21333	P08779	P47755	P47756	Q13418	P00748	P04792	P00747	O00194	Q8TC12	P27105	Q8WZ42	Q9Y6C2	P27797	P59190	P04899	P01834	P07900	P00751	P14770	P16109	P20340	P05160	P18464	P08514	P51149	P08519	P51148	P26641	P01825	P50552	P05155	P05156	P24557	Q9NQC3	P04196	P04406	Q15286	P06310	P06311	P02730	P06313	P61106	P06309	P02533	P02538	P31146	P13501	P02749	P48059	P02748	P02747	P22352	P02746	P02745	P02743	Q16643	P11277	P12259	P80108	P02649	P67936	O15117	Q86UX7	P02647	Q9H4B7	P02549	P01871	P01876	P60953	P01877	P61026	P45880	O95810	P04075	Q70J99	P61020	P12814	P52907	P17301	P68032	P02655	P50990	P02656	Q00610	Q15907	P61225	P02652	P02654	P61224	P02671	P01860	P60174	P01861	O15144	O15145	O15143	P12236	P61626	P07195	P02724	P50395	Q14766	P02042	P03952	P02776	Q13045	P62820	P12931	P02774	P02775	P06733	P61006	P48735	P14174	P30405	P11171	P80748	P68371	P11166	P68366	P11169	Q9NX76	P13804	P23219	P36542	P25325	P02787	P02788	P62140	P22314	P68363	P04439	P06744	Q9H0U4	P04434	P04433	P06753	P10809	Q7Z406	P52209	P04632	P10909	P02790	P61158	Q14847	P01743	Q00013	Q16181	O75636	P01781	P02750	P02751	P81605	P02753	P25311	P68871	Q13162	P05090	P21291	P62158	P61163	Q9HBI1	P61160	P13929	P04430	P04431	P07996	P02760	P62805	P02763	P18135	P30740	P02768	P02765	P02766	
P16284	P06727	Q9H853	P62937	P01620	P01621	Q16762	P48047	P01624	P01764	P01766	P06316	P23229	P00387	P04114	P78417	P37802	P04217	P23528	Q95604	P04222	O14791	P61769	P11142	Q9BSJ8	P04220	Q03591	P09493	Q14344	P62258	P55209	P00558	P18206	Q01813	P09871	P00488	P04040	P10643	P35609	Q9NZN3	P10644	P00491	P09486	P11021	P19086	P62834	Q9H299	P30101	P35612	P35611	Q15485	P00338	P61088	P23083	Q15084	Q9UKX3	P06396	P23284	Q04917	Q99798	Q96PD5	P04259	P37840	Q9BVK6	P05976	P36955	P11234	P18428	P04264	Q9NRW1	P02679	Q0ZGT2	P02675	Q08495	Q9UL25	P49755	Q15019	P69892	P28289	P05106	P24928	P16452	Q12955	P04179	P04275	P30464	Q15555	P54920	Q15833	P04003	Q15836	P19827	P13224	P61981	P19823	P05141	P08107	P62873	O43866	P62879	O00429	P00450	Q9P0L0	Q9NR31	P50148	P23142	P43652	Q15942	Q9Y2Q3	Q9NYL9	Q14697	Q27J81	P24844	P04004	Q9Y624	O00151	P08567	Q8N474	Q71U36	P05546	Q9ULV4	P35527	Q14141	P10316	P15153	P05452	P01599	P40197	O43707	O00161	P01593	P01594	Q29960	P01591	Q9Y490	P05556	P21741	Q12913	P19013	O15511	O00299	P08238	O95197	P09211	P29622	O15400	Q15404	P16615	Q9Y251	Q14165	Q14644	P30041	P19105	P30044	P35232	P30048	Q96AG4	O00264	P09104	P00403	P17066	Q14254	P07384	P30040	Q9BWP8	P63261	P35908	Q15691	O95445	P0CG47	Q14247	Q86YW5	P07355	O75915	P07358	Q14624	O94919	P21796	Q7RTS7	Q9BUF5	P32119	P55056	P00915	P69905	P26038	P07360	P19652	P35579	P63000	P35580	Q05682	Q00325	Q3ZCW2	P00918	Q9Y277	P07359	P29972	P35542	P35858	Q01518	P60660	P08493	P07203	Q93084	O75396	Q9NYU2	P08185	Q14520	P04208	P04207	P25705	P07339	P16671	O75947	P0CG04	P0CG05	

No annotations were retrieved for the following entities:
P07358	Q14624	Q9BVK6	Q3ZCM7	P08603	P01611	P01714	P01610	P01613	P01612	Q95604	P06310	P80748	P06311	P01717	P06313	P04222	Q7Z794	P04220	Q9BSJ8	P10316	P01857	P01859	P06309	Q7RTS7	P01599	P59998	P01593	P01594	Q29960	Q0ZGT2	Q12913	Q03591	P02748	P02747	P01602	P02745	P04434	P04433	P10909	P30464	O15117	P01743	Q13201	Q16181	P01781	Q15833	P01871	P01876	P01877	P35542	P10643	P04899	P21291	P01834	P04430	P04431	P35858	P05160	P18135	P01860	P01861	P00338	P18464	P06727	P43652	P23083	P07195	P30040	P02724	Q9H853	P01825	P01620	P04208	Q14520	P01621	P04207	P01624	P01764	P0CG04	P01766	P0CG05	P0CG47	P06316	Q9Y624	

GO-ID	p-value	corr p-value	x	n	X	N	Description	Genes in test set
5515	7.9922E-29	5.1870E-26	307	8123	386	15444	protein binding	P04350|P07437|P13987|P04114|P37802|P23528|P07737|O14791|P61769|P11142|O75558|P13645|P13647|O75955|P09493|Q14344|P62258|P55209|P61586|O75563|P07237|Q92930|P01137|Q99439|P18206|Q01813|P07951|P52565|Q13642|P52566|P16157|P13671|Q9UBW5|P04040|P01011|P35609|P10644|Q9NZN3|P27348|P14625|P01008|P09486|O75083|P01009|P11021|P55072|P19086|P62834|P07948|P63104|P30101|P27824|P35612|P35611|Q15485|P61088|Q15084|Q9UKX3|P06576|P06396|P23284|P27169|P01019|Q04917|P14618|Q96PD5|O75390|P0C0L4|P0C0L5|Q13576|P01031|P37840|P21926|P31947|P60709|P31946|P18085|P11234|P18428|P00739|P00738|P08697|P51572|P04264|P01024|P00734|P01023|Q9NRW1|Q06830|P02679|P40926|P01042|Q9UL25|Q08495|P02675|P49755|Q15019|P21333|P28289|P08779|P05106|P24928|P16452|Q12955|P47755|P47756|P04179|Q13418|P04275|Q15555|P00748|P00747|P04792|P54920|P27105|P04003|Q15836|Q8WZ42|P27797|Q9Y6C2|P13224|P59190|P61981|P05141|P14770|P00751|P07900|P62873|P08107|P62879|O00429|P00450|P20340|P16109|Q9P0L0|P50148|P23142|P08514|Q15942|P51149|Q9Y2Q3|P51148|P08519|Q9NYL9|P26641|P50552|Q14697|P05155|Q27J81|P04004|Q9NQC3|O00151|P08567|P04406|Q8N474|Q71U36|Q9ULV4|P35527|Q14141|P02730|P61106|P15153|P05452|P02533|P40197|O43707|P02538|O00161|P13501|P31146|P21741|P05556|Q9Y490|P48059|P02749|P02746|P22352|O15511|P02743|Q16643|P11277|O00299|P02649|P08238|P09211|O95197|P67936|Q86UX7|P02647|P02549|O15400|P60953|P61026|P45880|O95810|P04075|Q15404|Q70J99|P61020|P16615|P12814|P19105|P52907|P35232|P17301|O00264|Q96AG4|P30048|P68032|P02655|P50990|P02656|P09104|Q00610|P61225|P02652|P61224|P02671|Q14254|P60174|O15144|O15145|O15143|P12236|P61626|P07384|P50395|Q15691|P35908|P63261|Q14766|Q14247|P07355|Q86YW5|P02776|Q13045|O75915|P12931|P02774|P02775|P06733|P61006|P14174|P30405|P11171|P68371|P21796|P11166|P68366|Q9NX76|P32119|P02787|P69905|P02788|P62140|P26038|P22314|P68363|P04439|P06744|Q9H0U4|P35579|P63000|P35580|Q05682|P06753|P10809|Q7Z406|P52209|P04632|P61158|Q14847|P00918|Q00013|P07359|Q9Y277|O75636|P02750|P02751|P81605|P02753|P29972|P68871|P05090|P62158|P61163|Q9HBI1|P61160|P13929|P07996|P02760|P62805|P02763|Q01518|P02768|P02765|P02766|P16284|P08493|P07203|Q93084|P62937|O75396|Q9NYU2|P16671|P25705|P23229
3779	1.9728E-27	6.4017E-25	52	323	386	15444	actin binding	Q13045|P02774|Q9ULV4|P11171|P23528|P02730|P07737|O43707|P31146|Q9Y490|Q08495|P26038|P21333|P28289|O15511|Q16643|P11277|P35579|P35580|P09493|Q05682|P47755|P47756|P06753|Q7Z406|P67936|P61158|Q14847|P02549|Q99439|P07951|Q8WZ42|P04075|P35609|P12814|Q9HBI1|P52907|P61160|O75083|O15144|P35612|Q01518|O15145|P35611|O15143|Q9NYL9|Q9UKX3|P50552|P06396|Q27J81|Q04917|Q13576
8092	1.2087E-26	2.6148E-24	63	507	386	15444	cytoskeletal protein binding	P07355|Q13045|P37840|Q9ULV4|P02774|P60709|P11171|P23528|P02730|P07737|O43707|P31146|Q9Y490|Q08495|P26038|P21333|O15511|P28289|Q16643|P11277|P35579|P35580|P09493|P02649|Q05682|P47755|P47756|P06753|Q7Z406|P61586|P67936|Q15555|P61158|Q14847|P02549|Q99439|P07951|Q8WZ42|P04075|P16157|P35609|P62158|P12814|Q9HBI1|P52907|P61160|P68032|O75083|O15144|P35612|Q01518|O15145|P35611|O15143|P07384|Q9NYL9|Q9UKX3|P50552|P06396|Q27J81|Q15691|Q04917|Q13576
3924	3.5471E-22	5.7551E-20	38	209	386	15444	GTPase activity	P07437|P04350|P62820|P61204|Q71U36|P60953|Q15286|P61020|P68371|Q9NZN3|P61106|P18085|P62873|P11234|P15153|P62879|P68366|O00429|P20340|Q15907|P61225|Q9BUF5|Q9NRW1|P19086|P62834|P61224|Q9NR31|Q9UL25|P50148|P68363|P51149|P63000|P51148|Q14344|P61586|Q92930|O00194|Q9H4B7
5200	4.6682E-22	6.0594E-20	25	74	386	15444	structural constituent of cytoskeleton	P07437|P04259|P35527|P60709|P16157|P11171|P13647|P02533|P04264|P02538|O15144|Q9Y490|O15145|O15143|P26038|P68363|O15511|P08779|P11277|P16452|P09493|P63261|P35908|P02549|Q9H4B7
4866	2.6254E-19	2.8398E-17	30	146	386	15444	endopeptidase inhibitor activity	P04196|P01031|P05546|P37840|P19827|P19823|P01011|P36955|P30044|P30048|P01008|P01009|P08697|P11021|P01024|P01023|P02760|P07225|P30740|Q06033|Q13103|P01042|P02765|P08519|P08185|P05155|P01019|P0C0L4|P29622|P0C0L5
61135	3.2245E-19	2.9896E-17	30	147	386	15444	endopeptidase regulator activity	P04196|P01031|P05546|P37840|P19827|P19823|P01011|P36955|P30044|P30048|P01008|P01009|P08697|P11021|P01024|P01023|P02760|P07225|P30740|Q06033|Q13103|P01042|P02765|P08519|P08185|P05155|P01019|P0C0L4|P29622|P0C0L5
30414	1.5721E-18	1.2754E-16	30	155	386	15444	peptidase inhibitor activity	P04196|P01031|P05546|P37840|P19827|P19823|P01011|P36955|P30044|P30048|P01008|P01009|P08697|P11021|P01024|P01023|P02760|P07225|P30740|Q06033|Q13103|P01042|P02765|P08519|P08185|P05155|P01019|P0C0L4|P29622|P0C0L5
5525	6.9866E-18	5.0381E-16	44	373	386	15444	GTP binding	P07437|P04350|P62820|P61204|Q71U36|P60953|P61026|Q96AX2|Q15286|P61006|P59190|P61020|P68371|Q14141|Q9NZN3|P18085|P61106|P11234|P15153|P68366|O00429|P20340|Q15907|P61225|Q9BUF5|Q9NRW1|P19086|P62834|P61224|Q9NR31|Q9UL25|P50148|Q15019|P68363|P51149|Q13637|Q9H0U4|P63000|P51148|Q14344|P61586|Q92930|O00194|Q9H4B7
4857	1.1071E-17	7.1850E-16	38	279	386	15444	enzyme inhibitor activity	P07355|P04196|P01031|P05546|P37840|P31947|P19827|P19823|P61981|P01011|P36955|P30044|P30048|P01008|P01009|P02655|P08697|P02656|P11021|P01024|P01023|P02652|P02760|P07225|P02654|P30740|Q13103|Q06033|P01042|P02765|P08519|P08185|P05155|P01019|P0C0L4|P29622|P0C0L5|Q13576
32561	2.3452E-17	1.2683E-15	44	385	386	15444	guanyl ribonucleotide binding	P07437|P04350|P62820|P61204|Q71U36|P60953|P61026|Q96AX2|Q15286|P61006|P59190|P61020|P68371|Q14141|Q9NZN3|P18085|P61106|P11234|P15153|P68366|O00429|P20340|Q15907|P61225|Q9BUF5|Q9NRW1|P19086|P62834|P61224|Q9NR31|Q9UL25|P50148|Q15019|P68363|P51149|Q13637|Q9H0U4|P63000|P51148|Q14344|P61586|Q92930|O00194|Q9H4B7
19001	2.3452E-17	1.2683E-15	44	385	386	15444	guanyl nucleotide binding	P07437|P04350|P62820|P61204|Q71U36|P60953|P61026|Q96AX2|Q15286|P61006|P59190|P61020|P68371|Q14141|Q9NZN3|P18085|P61106|P11234|P15153|P68366|O00429|P20340|Q15907|P61225|Q9BUF5|Q9NRW1|P19086|P62834|P61224|Q9NR31|Q9UL25|P50148|Q15019|P68363|P51149|Q13637|Q9H0U4|P63000|P51148|Q14344|P61586|Q92930|O00194|Q9H4B7
61134	8.9394E-17	4.4628E-15	30	178	386	15444	peptidase regulator activity	P04196|P01031|P05546|P37840|P19827|P19823|P01011|P36955|P30044|P30048|P01008|P01009|P08697|P11021|P01024|P01023|P02760|P07225|P30740|Q06033|Q13103|P01042|P02765|P08519|P08185|P05155|P01019|P0C0L4|P29622|P0C0L5
17111	7.4455E-15	3.4515E-13	56	698	386	15444	nucleoside-triphosphatase activity	P62820|P04350|P07437|P61204|Q71U36|Q15286|P68371|P05976|P61106|P18085|P11142|P11234|P68366|P15153|P36542|Q9BUF5|Q9NRW1|Q9UL25|P68363|P35579|P63000|P35580|Q14344|P10809|Q7Z406|P61586|Q92930|O00194|Q9H4B7|P60953|P61020|P16615|Q9NZN3|P19105|P62873|P62879|P68032|O00429|P50990|Q15907|P20340|P61225|P55072|P19086|P61224|P62834|Q9NR31|P60660|P50148|P51149|Q93084|P51148|P06576|Q9UKX3|P24844|P25705
16462	3.7454E-14	1.6205E-12	56	725	386	15444	pyrophosphatase activity	P62820|P04350|P07437|P61204|Q71U36|Q15286|P68371|P05976|P61106|P18085|P11142|P11234|P68366|P15153|P36542|Q9BUF5|Q9NRW1|Q9UL25|P68363|P35579|P63000|P35580|Q14344|P10809|Q7Z406|P61586|Q92930|O00194|Q9H4B7|P60953|P61020|P16615|Q9NZN3|P19105|P62873|P62879|P68032|O00429|P50990|Q15907|P20340|P61225|P55072|P19086|P61224|P62834|Q9NR31|P60660|P50148|P51149|Q93084|P51148|P06576|Q9UKX3|P24844|P25705
16818	4.4579E-14	1.8082E-12	56	728	386	15444	hydrolase activity, acting on acid anhydrides, in phosphorus-containing anhydrides	P62820|P04350|P07437|P61204|Q71U36|Q15286|P68371|P05976|P61106|P18085|P11142|P11234|P68366|P15153|P36542|Q9BUF5|Q9NRW1|Q9UL25|P68363|P35579|P63000|P35580|Q14344|P10809|Q7Z406|P61586|Q92930|O00194|Q9H4B7|P60953|P61020|P16615|Q9NZN3|P19105|P62873|P62879|P68032|O00429|P50990|Q15907|P20340|P61225|P55072|P19086|P61224|P62834|Q9NR31|P60660|P50148|P51149|Q93084|P51148|P06576|Q9UKX3|P24844|P25705
16817	5.6139E-14	2.1432E-12	56	732	386	15444	hydrolase activity, acting on acid anhydrides	P62820|P04350|P07437|P61204|Q71U36|Q15286|P68371|P05976|P61106|P18085|P11142|P11234|P68366|P15153|P36542|Q9BUF5|Q9NRW1|Q9UL25|P68363|P35579|P63000|P35580|Q14344|P10809|Q7Z406|P61586|Q92930|O00194|Q9H4B7|P60953|P61020|P16615|Q9NZN3|P19105|P62873|P62879|P68032|O00429|P50990|Q15907|P20340|P61225|P55072|P19086|P61224|P62834|Q9NR31|P60660|P50148|P51149|Q93084|P51148|P06576|Q9UKX3|P24844|P25705
5198	3.2338E-13	1.1660E-11	49	606	386	15444	structural molecule activity	P04350|P07437|P04259|Q71U36|P35527|P60709|P11171|P68371|P05976|P13645|P68366|P13647|P02533|P04264|P02538|Q9BUF5|Q9Y490|P19013|P26038|P68363|Q15019|O15511|P08779|P11277|P16452|P09493|P67936|P02549|Q9H4B7|P02751|P18206|P07951|Q8WZ42|Q9Y6C2|P16157|P35609|Q00610|P07996|Q9P0L0|O15144|P35612|O15145|P60660|O15143|P08493|P23142|P24844|P63261|P35908
5488	1.9259E-11	6.5783E-10	356	12368	386	15444	binding	P04350|P07437|P13987|P04114|P37802|P23528|P61769|O14791|P07737|P11142|O75558|P13645|P13647|O75955|Q14344|P09493|P00558|P55209|P62258|P61586|O75563|P07237|Q92930|P01137|Q99439|Q01813|P18206|P07951|P52565|Q13642|P52566|P09871|P16157|P00488|P13671|P04040|Q9UBW5|P35609|P01011|P10644|Q9NZN3|P27348|P00491|P14625|P01008|P09486|O75083|P01009|P11021|P55072|P19086|P62834|P07225|P07948|P63104|P30101|P27824|P35612|P35611|Q15485|P61088|Q13637|P19367|Q15084|Q9UKX3|P06576|P06396|P23284|P27169|P01019|Q04917|P14618|Q96PD5|Q99798|O75390|P0C0L4|P0C0L5|Q13576|P01031|P61204|P37840|P21926|Q96AX2|P31947|P60709|P31946|P05976|P18085|P11234|P18428|P00739|P51572|P08697|P00738|P04264|P01024|P00734|P01023|Q9NRW1|Q06830|P00736|P02679|P40926|P01042|Q9UL25|Q08495|P02675|P49755|P69892|Q15019|P21333|P28289|P08779|P05106|P24928|P16452|Q12955|P47755|P47756|P04179|Q13418|P04275|Q15555|P00748|O00194|P00747|P04792|P54920|Q8TC12|P27105|P04003|Q15836|Q8WZ42|P27797|Q9Y6C2|P13224|P19827|P59190|P61981|P05141|P14770|P00751|P07900|P62873|P08107|P62879|O00429|P00450|P20340|P16109|Q9P0L0|Q9NR31|P50148|P23142|P08514|Q15942|P51149|Q9Y2Q3|P51148|P08519|Q9NYL9|P26641|P50552|Q14697|P05155|P24844|Q27J81|P04004|P24557|Q9NQC3|P04196|O00151|P08567|P04406|Q8N474|Q71U36|P05546|Q9ULV4|Q15286|P35527|Q14141|P02730|P61106|P15153|P05452|P02533|P40197|O43707|P02538|O00161|P31146|P13501|P01591|P21741|P05556|Q9Y490|P02749|P48059|P22352|P02746|O15511|P02743|Q16643|P11277|P12259|O00299|P02649|P08238|P09211|O95197|P67936|Q86UX7|P02647|Q9H4B7|P02549|O15400|P60953|P61026|P45880|O95810|P04075|Q15404|Q70J99|P61020|Q14165|P16615|Q14644|P12814|P19105|P52907|P35232|P17301|O00264|Q96AG4|P30048|P68032|P02655|P50990|P02656|P09104|Q00610|Q15907|P00403|P61225|P02652|P17066|P02654|P61224|P02671|Q14254|P60174|O15144|O15145|O15143|P12236|P61626|P07384|P50395|Q9BWP8|Q15691|P35908|P63261|Q14766|P02042|Q14247|P07355|Q86YW5|P02776|Q13045|P62820|O75915|P12931|O94919|P02774|P02775|P06733|P61006|P48735|P14174|P30405|P11171|P68371|P21796|P11166|P68366|Q9NX76|P13804|P23219|P32119|Q9BUF5|P00915|P02787|P69905|P02788|P62140|P26038|P22314|P07360|P68363|P04439|P19652|P06744|Q9H0U4|P35579|P63000|P35580|Q05682|P06753|P10809|Q7Z406|Q00325|Q3ZCW2|P52209|P04632|P02790|P61158|Q14847|P00918|Q00013|P07359|Q9Y277|O75636|P02750|P02751|P81605|P02753|P25311|P29972|P68871|P05090|P62158|P61163|Q9HBI1|P61160|P13929|P07996|P02760|P62805|P02763|Q01518|P02768|P60660|P02765|P02766|P16284|P08493|P07203|Q93084|P62937|O75396|Q9NYU2|P08185|P48047|P16671|P25705|P23229
16209	7.9175E-11	2.5692E-9	13	47	386	15444	antioxidant activity	P02768|P22352|P04040|P07203|Q13162|P30041|P02649|P30044|P04179|P30048|P23219|P32119|Q06830
4867	1.2435E-10	3.8431E-9	17	93	386	15444	serine-type endopeptidase inhibitor activity	P04196|P30740|Q06033|P05546|P19827|P19823|P01011|P36955|P08185|P05155|P01019|P01008|P01009|P08697|P01023|P29622|P02760
43498	2.0592E-10	6.0747E-9	12	41	386	15444	cell surface binding	P02679|P02671|P06576|P02675|P18428|P10809|P02749|P25705|P14174|P16109|P07996|P00747
43499	7.8232E-10	2.2075E-8	8	15	386	15444	eukaryotic cell surface binding	P02679|P02671|P06576|P02675|P02749|P25705|P16109|P07996
5102	1.4862E-9	4.0189E-8	55	922	386	15444	receptor binding	P02776|P07437|P01031|P04114|Q8N474|P12931|P02775|P14174|P68371|P18085|P18428|Q9NX76|P51572|O43707|P01024|P00734|P13501|P02679|P01042|P21741|Q9Y490|P02675|P26038|P21333|P06744|P05106|Q14344|P02649|Q13418|P04275|P02647|Q86UX7|P01137|O75636|P27797|P16615|P61981|P35609|P12814|P62873|P17301|P14625|P02656|P07996|P02652|P19086|P02671|P02766|Q15485|P06576|P01019|P25705|Q04917|P04004|P23229
51920	1.6079E-9	4.1742E-8	6	7	386	15444	peroxiredoxin activity	P30041|P30044|P30048|P32119|Q13162|Q06830
4601	2.3519E-9	5.6534E-8	10	31	386	15444	peroxidase activity	P30041|P30044|P30048|P22352|P04040|P23219|P07203|P32119|Q13162|Q06830
16684	2.3519E-9	5.6534E-8	10	31	386	15444	oxidoreductase activity, acting on peroxide as acceptor	P30041|P30044|P30048|P22352|P04040|P23219|P07203|P32119|Q13162|Q06830
5178	4.1014E-9	9.5064E-8	13	63	386	15444	integrin binding	P12931|P27797|P05106|P35609|P12814|P17301|Q13418|P04275|P04004|O43707|P07996|P23229|Q86UX7
30234	7.7019E-9	1.7236E-7	51	860	386	15444	enzyme regulator activity	P07355|P04196|P01031|P37840|P05546|P31947|P36955|P08697|P01024|P01023|P01042|Q06033|Q13103|P02749|Q15019|P02649|P08238|P02647|P29622|Q8WZ42|P52565|P52566|P19827|P61981|P19823|P01011|P10644|Q14644|P07900|P30044|P01008|P30048|P01009|P02655|P02656|P11021|P02652|P02760|P07225|P02654|P30740|P02765|P50148|P08519|P50395|P08185|P05155|P01019|P0C0L4|P0C0L5|Q13576
51015	1.6020E-8	3.4656E-7	11	47	386	15444	actin filament binding	P35580|P31146|P35612|P35611|Q8WZ42|P21333|O43707|P11277|P35579|P35609|P02549
8289	1.5878E-7	3.3241E-6	30	411	386	15444	lipid binding	P07355|P08567|P02753|P04114|P25311|P37840|P02774|Q15286|O95810|P11171|P05090|O14791|P18428|O00264|P02655|P02656|P16109|P23219|P07996|P02652|P55072|P02654|P02749|P02768|P07360|P02649|P08185|P27169|P16671|P02647
32555	4.5955E-7	9.0378E-6	80	1845	386	15444	purine ribonucleotide binding	P04350|P07437|P62820|P61204|Q71U36|P12931|Q15286|Q96AX2|P60709|P61006|P68371|Q14141|P61106|P18085|P11142|P11234|P15153|P68366|Q9BUF5|Q9NRW1|Q9UL25|P22314|Q15019|P68363|Q9H0U4|P35579|P63000|P35580|P16452|Q14344|P08238|P00558|P10809|Q7Z406|Q13418|P61586|Q92930|P61158|O00194|Q9H4B7|Q01813|P60953|Q8WZ42|P61026|P59190|P61020|P16615|P10644|Q9NZN3|P61163|P07900|P08107|P61160|P14625|O00429|P68032|P50990|P11021|P20340|Q15907|P61225|P55072|P17066|P19086|P62834|P07948|P61224|Q9NR31|P50148|P61088|P51149|Q13637|P19367|Q93084|P51148|Q9UKX3|P06576|P63261|P25705|P14618
32553	4.5955E-7	9.0378E-6	80	1845	386	15444	ribonucleotide binding	P04350|P07437|P62820|P61204|Q71U36|P12931|Q15286|Q96AX2|P60709|P61006|P68371|Q14141|P61106|P18085|P11142|P11234|P15153|P68366|Q9BUF5|Q9NRW1|Q9UL25|P22314|Q15019|P68363|Q9H0U4|P35579|P63000|P35580|P16452|Q14344|P08238|P00558|P10809|Q7Z406|Q13418|P61586|Q92930|P61158|O00194|Q9H4B7|Q01813|P60953|Q8WZ42|P61026|P59190|P61020|P16615|P10644|Q9NZN3|P61163|P07900|P08107|P61160|P14625|O00429|P68032|P50990|P11021|P20340|Q15907|P61225|P55072|P17066|P19086|P62834|P07948|P61224|Q9NR31|P50148|P61088|P51149|Q13637|P19367|Q93084|P51148|Q9UKX3|P06576|P63261|P25705|P14618
30246	4.9145E-7	9.3808E-6	27	364	386	15444	carbohydrate binding	O75636|P02776|P04196|P02751|P04114|Q01813|P05546|P04075|P27797|Q14165|P05452|P01008|P16109|P04264|P07996|P27824|P02788|P01042|P21741|P02749|Q15485|P02743|P02649|Q9BWP8|Q3ZCW2|P04004|Q96PD5
8201	6.8377E-7	1.2679E-5	14	111	386	15444	heparin binding	P04196|P02776|P02751|P01042|P02788|P04114|P21741|P02749|P05546|P02649|P01008|P04004|P16109|P07996
51082	8.5249E-7	1.5369E-5	14	113	386	15444	unfolded protein binding	P27824|P27797|P02743|P68371|P62937|P07900|Q9NYU2|P08107|P14625|P08238|P10809|P23284|P50990|P11021
17076	1.3795E-6	2.4196E-5	81	1928	386	15444	purine nucleotide binding	P04350|P07437|P62820|P61204|Q71U36|P12931|Q15286|Q96AX2|P60709|P61006|P68371|Q14141|P61106|P18085|P11142|P11234|P15153|P68366|P13804|Q9BUF5|Q9NRW1|Q9UL25|P22314|Q15019|P68363|Q9H0U4|P35579|P63000|P35580|P16452|Q14344|P08238|P00558|P10809|Q7Z406|Q13418|P61586|Q92930|P61158|O00194|Q9H4B7|Q01813|P60953|Q8WZ42|P61026|P59190|P61020|P16615|P10644|Q9NZN3|P61163|P07900|P08107|P61160|P14625|O00429|P68032|P50990|P11021|P20340|Q15907|P61225|P55072|P17066|P19086|P62834|P07948|P61224|Q9NR31|P50148|P61088|P51149|Q13637|P19367|Q93084|P51148|Q9UKX3|P06576|P63261|P25705|P14618
70325	1.5188E-6	2.5940E-5	6	16	386	15444	lipoprotein receptor binding	P04114|P02649|P14625|P02656|P02652|P02647
60228	1.8836E-6	3.1346E-5	4	5	386	15444	phosphatidylcholine-sterol O-acyltransferase activator activity	P02649|P02652|P02647|P02654
5509	2.9569E-6	4.7975E-5	36	626	386	15444	calcium ion binding	P07355|P37840|Q8WZ42|P27797|P19827|P09871|P16615|P05976|P35609|P62158|Q9NZN3|P12814|P19105|P14625|P09486|P11021|O43707|P07996|P00734|P00736|P07225|P27824|P60660|Q15485|P08493|P23142|P07384|P06576|P06396|P24844|P27169|P04632|P67936|Q14766|P00747|P02549
42802	3.6309E-6	5.7475E-5	38	685	386	15444	identical protein binding	P08567|Q8N474|P37840|Q8WZ42|P52565|Q9Y6C2|P04075|P04040|P35609|P02730|P07900|P17301|P13929|P30048|P02655|P09104|O43707|P07996|P55072|P02652|P02760|P31146|P05556|P35612|P35611|P02746|P21333|P08514|P05106|P35579|Q9Y2Q3|P02649|P27169|P63261|P04275|P04792|P02647|P01137
5539	4.5298E-6	6.9997E-5	15	148	386	15444	glycosaminoglycan binding	P04196|P02776|P02751|P01042|P02788|P04114|P21741|P05546|P02749|P02649|P01008|P04004|P16109|Q96PD5|P07996
51087	7.1476E-6	1.0788E-4	7	30	386	15444	chaperone binding	P02675|P02768|P10809|P27797|P00450|P04275|P11021
8307	9.5478E-6	1.4083E-4	8	43	386	15444	structural constituent of muscle	P09493|P24844|P60660|Q8WZ42|P07951|P67936|P05976|P35609
30507	1.2669E-5	1.8272E-4	4	7	386	15444	spectrin binding	P35612|P35611|P16157|P11171
30247	1.4714E-5	2.0318E-4	15	163	386	15444	polysaccharide binding	P04196|P02776|P02751|P01042|P02788|P04114|P21741|P05546|P02749|P02649|P01008|P04004|P16109|Q96PD5|P07996
1871	1.4714E-5	2.0318E-4	15	163	386	15444	pattern binding	P04196|P02776|P02751|P01042|P02788|P04114|P21741|P05546|P02749|P02649|P01008|P04004|P16109|Q96PD5|P07996
70653	1.5495E-5	2.0523E-4	3	3	386	15444	high-density lipoprotein receptor binding	P02656|P02652|P02647
8379	1.5495E-5	2.0523E-4	3	3	386	15444	thioredoxin peroxidase activity	P32119|Q13162|Q06830
166	1.5851E-5	2.0575E-4	87	2254	386	15444	nucleotide binding	P04350|P07437|P62820|P04406|P61204|Q71U36|P12931|Q15286|Q96AX2|P60709|P61006|P48735|P68371|Q14141|P11142|P18085|P61106|P11234|P15153|P68366|P13804|Q9BUF5|Q9NRW1|Q9UL25|P22314|Q15019|P68363|Q9H0U4|P35579|P63000|P35580|P16452|Q14344|P08238|P00558|P10809|Q7Z406|Q13418|P61586|P52209|Q92930|P61158|O00194|Q9H4B7|Q9Y277|Q01813|P60953|Q8WZ42|P61026|P45880|P04040|P59190|P61020|P16615|P10644|Q9NZN3|P61163|P07900|P08107|P61160|P14625|O00429|P68032|P50990|P11021|P20340|Q15907|P61225|P55072|P17066|P19086|P62834|P07948|P61224|Q9NR31|P50148|P61088|P51149|Q13637|P19367|Q93084|P51148|Q9UKX3|P06576|P63261|P25705|P14618
55102	2.3209E-5	2.9535E-4	5	15	386	15444	lipase inhibitor activity	P07355|P02655|P02656|P02652|P02654
32403	3.1321E-5	3.9090E-4	18	238	386	15444	protein complex binding	Q9Y490|P12931|P27797|P31946|P05106|P35609|P12814|P17301|Q13418|P04004|P04275|O43707|Q9NQC3|P07996|P23229|Q86UX7|P02760|P63104
4252	3.4839E-5	4.2662E-4	14	155	386	15444	serine-type endopeptidase activity	P02788|P06733|P09871|P08519|P00751|P05156|P00739|P00738|P03952|P00748|P00734|P00747|P06681|P00736
4869	3.7297E-5	4.4825E-4	7	38	386	15444	cysteine-type endopeptidase inhibitor activity	P04196|P30044|P01042|P37840|P02765|P30048|P11021
16787	3.8459E-5	4.5382E-4	85	2240	386	15444	hydrolase activity	P04350|P07437|P62820|P61204|Q71U36|O94919|Q15286|P06733|P05976|P68371|P61106|P18085|P11142|P11234|P15153|P68366|P00739|P00738|P36542|Q9BUF5|P00734|Q9NRW1|P00736|P06681|P02788|P62140|Q9UL25|P68363|P80108|P35579|P63000|P35580|Q14344|P10809|Q7Z406|P61586|P04632|Q92930|P00748|O00194|P00747|Q9H4B7|P60953|P25311|P09871|P04040|P61020|Q9Y251|P16615|Q9NZN3|P30041|P19105|P00751|P62873|P62879|O00429|P68032|P50990|P20340|Q15907|P61225|P55072|P19086|P62834|P61224|Q9NR31|P30101|P60660|P50148|P61626|P07384|P51149|Q93084|P51148|P08519|Q9UKX3|P06576|Q14697|P24844|P05156|P27169|P07339|P25705|Q96PD5|P03952
42288	4.3827E-5	5.0654E-4	4	9	386	15444	MHC class I protein binding	P07437|P06576|P25705|P68371
16860	4.4488E-5	5.0654E-4	7	39	386	15444	intramolecular oxidoreductase activity	Q15084|P30101|P60174|P07237|P24557|P06744|P14174
19899	5.4304E-5	6.0764E-4	33	632	386	15444	enzyme binding	P07355|P08567|P04114|P18206|P60953|P37840|P27797|P60709|P16157|P31946|P61981|P62158|P11166|P08107|P14625|P30048|P01008|P01009|P02655|P08697|P11021|P01023|P55072|P62834|P31146|P02787|P21333|P63000|P24928|P62258|P04275|Q04917|P02647
30492	6.0826E-5	6.5793E-4	3	4	386	15444	hemoglobin binding	P00739|P00738|P68871
4634	6.0826E-5	6.5793E-4	3	4	386	15444	phosphopyruvate hydratase activity	P13929|P06733|P09104
1948	6.2291E-5	6.6274E-4	7	41	386	15444	glycoprotein binding	P61106|P18206|P02749|P04275|P21333|P16109|P07996
16862	7.1604E-5	7.4953E-4	4	10	386	15444	intramolecular oxidoreductase activity, interconverting keto- and enol-groups	Q15084|P30101|P07237|P14174
50840	8.3722E-5	8.6247E-4	6	30	386	15444	extracellular matrix binding	P17301|P09486|P04004|P08514|P23229|P07996
8236	1.4703E-4	1.4901E-3	14	177	386	15444	serine-type peptidase activity	P02788|P06733|P09871|P08519|P00751|P05156|P00739|P00738|P03952|P00748|P00734|P00747|P06681|P00736
31702	1.4924E-4	1.4901E-3	3	5	386	15444	type 1 angiotensin receptor binding	Q14344|P62873|P01019
43027	1.6220E-4	1.5950E-3	4	12	386	15444	caspase inhibitor activity	P30044|P37840|P30048|P11021
17171	1.7547E-4	1.6997E-3	14	180	386	15444	serine hydrolase activity	P02788|P06733|P09871|P08519|P00751|P05156|P00739|P00738|P03952|P00748|P00734|P00747|P06681|P00736
8034	2.0596E-4	1.9657E-3	6	35	386	15444	lipoprotein binding	P06576|P02649|P16671|P07996|P02652|P02647
5344	2.2968E-4	2.1603E-3	4	13	386	15444	oxygen transporter activity	P69905|P69892|P02042|P68871
5543	2.6091E-4	2.4190E-3	14	187	386	15444	phospholipid binding	P07355|P08567|P04114|P02749|Q15286|O95810|P11171|P02649|P27169|P02656|P07996|P02647|P02652|P02654
15288	2.9294E-4	2.6044E-3	3	6	386	15444	porin activity	P45880|Q9Y277|P21796
5092	2.9294E-4	2.6044E-3	3	6	386	15444	GDP-dissociation inhibitor activity	P50395|P52565|P52566
31996	2.9294E-4	2.6044E-3	3	6	386	15444	thioesterase binding	P60953|P63000|P62158
46933	3.1524E-4	2.7647E-3	4	14	386	15444	hydrogen ion transporting ATP synthase activity, rotational mechanism	P06576|P48047|P25705|P36542
16836	5.0289E-4	4.2408E-3	6	41	386	15444	hydro-lyase activity	P00915|P13929|P06733|P09104|Q99798|P00918
31701	5.0314E-4	4.2408E-3	3	7	386	15444	angiotensin receptor binding	Q14344|P62873|P01019
8035	5.0314E-4	4.2408E-3	3	7	386	15444	high-density lipoprotein binding	P16671|P02652|P02647
42287	5.5088E-4	4.5836E-3	4	16	386	15444	MHC protein binding	P07437|P06576|P25705|P68371
8426	6.2310E-4	5.0549E-3	2	2	386	15444	protein kinase C inhibitor activity	P31947|P61981
44183	6.2310E-4	5.0549E-3	2	2	386	15444	protein binding involved in protein folding	P08107|P27797
5506	6.9193E-4	5.5440E-3	14	206	386	15444	iron ion binding	P02787|P69905|P02788|P37840|P69892|P04040|P68871|O00264|P24557|P02042|P23219|Q99798|P00403|P02760
30898	7.9013E-4	6.2536E-3	3	8	386	15444	actin-dependent ATPase activity	P35580|P60660|P35579
19829	9.4491E-4	7.3885E-3	5	31	386	15444	cation-transporting ATPase activity	P06576|P25705|P36542|P16615|Q93084
20037	9.7270E-4	7.5153E-3	10	122	386	15444	heme binding	P69905|O00264|P69892|P24557|P02042|P00403|P04040|P23219|P68871|P02760
5319	1.0523E-3	8.0343E-3	7	64	386	15444	lipid transporter activity	P04114|P02649|O95445|P02652|P02647|P05090|P55056
16864	1.1633E-3	8.5792E-3	3	9	386	15444	intramolecular oxidoreductase activity, transposing S-S bonds	Q15084|P30101|P07237
17127	1.1633E-3	8.5792E-3	3	9	386	15444	cholesterol transporter activity	P04114|P02649|P02647
3756	1.1633E-3	8.5792E-3	3	9	386	15444	protein disulfide isomerase activity	Q15084|P30101|P07237
42803	1.3296E-3	9.6954E-3	20	377	386	15444	protein homodimerization activity	P31146|P08567|P35612|P35611|P02746|P21333|P04040|P35579|P02730|P07900|P02649|P27169|P13929|P02655|P04275|P09104|O43707|P02652|P01137|P02760
46906	1.5775E-3	1.1250E-2	10	130	386	15444	tetrapyrrole binding	P69905|O00264|P69892|P24557|P02042|P00403|P04040|P23219|P68871|P02760
16853	1.5775E-3	1.1250E-2	10	130	386	15444	isomerase activity	Q15084|P30101|P62937|P60174|P23284|P07237|P24557|P06744|P30405|P14174
60230	1.8383E-3	1.2300E-2	2	3	386	15444	lipoprotein lipase activator activity	P02749|P02655
34190	1.8383E-3	1.2300E-2	2	3	386	15444	apolipoprotein receptor binding	P02652|P02647
43495	1.8383E-3	1.2300E-2	2	3	386	15444	protein anchor	P35579|P02730
5094	1.8383E-3	1.2300E-2	2	3	386	15444	Rho GDP-dissociation inhibitor activity	P52565|P52566
4792	1.8383E-3	1.2300E-2	2	3	386	15444	thiosulfate sulfurtransferase activity	P25325|Q16762
30911	1.8383E-3	1.2300E-2	2	3	386	15444	TPR domain binding	P07900|P08238
8308	1.9667E-3	1.3024E-2	4	22	386	15444	voltage-gated anion channel activity	O00299|P45880|Q9Y277|P21796
1664	2.0899E-3	1.3701E-2	10	135	386	15444	G-protein-coupled receptor binding	P02776|P13501|P01031|Q14344|Q8N474|P62873|P01019|P02775|P16615|P19086
16835	2.2002E-3	1.4007E-2	6	54	386	15444	carbon-oxygen lyase activity	P00915|P13929|P06733|P09104|Q99798|P00918
15248	2.2014E-3	1.4007E-2	3	11	386	15444	sterol transporter activity	P04114|P02649|P02647
4602	2.2014E-3	1.4007E-2	3	11	386	15444	glutathione peroxidase activity	P30041|P22352|P07203
5518	2.4195E-3	1.5245E-2	5	38	386	15444	collagen binding	P02751|P17301|P09486|P04275|P07996
5516	2.8736E-3	1.7641E-2	10	141	386	15444	calmodulin binding	Q99439|P35580|Q9UKX3|Q05682|P35612|P35611|Q7Z406|Q8WZ42|P35579|Q13576
46983	2.8756E-3	1.7641E-2	26	578	386	15444	protein dimerization activity	P08567|P04114|P04040|P35609|P02730|P07900|P17301|P13929|P02655|P09104|O43707|P02652|P02760|Q9P0L0|P31146|P35612|P05556|P35611|P02746|P21333|P35579|P02649|P27169|P04632|P04275|P01137
50750	2.8812E-3	1.7641E-2	3	12	386	15444	low-density lipoprotein receptor binding	P04114|P02649|P14625
70053	3.6158E-3	2.1546E-2	2	4	386	15444	thrombospondin receptor activity	P16671|P00734
50815	3.6158E-3	2.1546E-2	2	4	386	15444	phosphoserine binding	P62258|P31946
1530	3.6766E-3	2.1546E-2	3	13	386	15444	lipopolysaccharide binding	P18428|P10809|P16109
51183	3.6766E-3	2.1546E-2	3	13	386	15444	vitamin transporter activity	P11166|P02753|P02774
19003	3.7153E-3	2.1546E-2	4	26	386	15444	GDP binding	P61106|Q9UL25|Q15907|P61224
5529	3.7183E-3	2.1546E-2	12	195	386	15444	sugar binding	O75636|P27824|Q01813|Q9BWP8|P05452|Q3ZCW2|Q15485|P04075|P27797|P16109|P04264|P02743
19825	3.7800E-3	2.1710E-2	5	42	386	15444	oxygen binding	P69905|P04179|P69892|P02042|P68871
19904	4.2124E-3	2.3981E-2	19	388	386	15444	protein domain specific binding	Q9Y490|Q71U36|P12931|P31947|P31946|P07203|P61981|P35609|P62158|P27348|P07900|P50552|P08238|P62258|Q13418|Q04917|P61225|P55072|P63104
5523	4.5934E-3	2.5699E-2	3	14	386	15444	tropomyosin binding	Q9NYL9|Q05682|P28289
5355	4.5934E-3	2.5699E-2	3	14	386	15444	glucose transmembrane transporter activity	P11166|P11169|P02775
2020	4.8926E-3	2.7139E-2	4	28	386	15444	protease binding	P01008|P01009|P04275|P08697
16783	5.9268E-3	3.1789E-2	2	5	386	15444	sulfurtransferase activity	P25325|Q16762
30235	5.9268E-3	3.1789E-2	2	5	386	15444	nitric-oxide synthase regulator activity	P07900|P08238
48156	5.9268E-3	3.1789E-2	2	5	386	15444	tau protein binding	P02649|P37840
51787	5.9268E-3	3.1789E-2	2	5	386	15444	misfolded protein binding	P11021|P00748
5496	6.0297E-3	3.2076E-2	6	66	386	15444	steroid binding	P08185|P02774|O00264|P02656|P02652|P02647
4175	6.1124E-3	3.2252E-2	18	373	386	15444	endopeptidase activity	P30101|P02788|P06733|P09871|P07384|P08519|P00751|P05156|P04632|P00739|P07339|P00738|P03952|P00748|P00734|P00747|P06681|P00736
146	6.8100E-3	3.5357E-2	3	16	386	15444	microfilament motor activity	P35580|Q9UKX3|P35579
43531	6.8100E-3	3.5357E-2	3	16	386	15444	ADP binding	P35580|P25705|P35579
43028	7.0900E-3	3.6519E-2	4	31	386	15444	caspase regulator activity	P30044|P37840|P30048|P11021
46982	7.9759E-3	4.0527E-2	12	215	386	15444	protein heterodimerization activity	Q9P0L0|P04114|P02649|P05556|P35612|P17301|P35611|P13929|P04632|P09104|P02652|P01137
22829	8.1179E-3	4.0527E-2	3	17	386	15444	wide pore channel activity	P45880|Q9Y277|P21796
15149	8.1179E-3	4.0527E-2	3	17	386	15444	hexose transmembrane transporter activity	P11166|P11169|P02775
43236	8.1179E-3	4.0527E-2	3	17	386	15444	laminin binding	P17301|P23229|P07996
60229	8.7438E-3	4.2348E-2	2	6	386	15444	lipase activator activity	P02749|P02655
46790	8.7438E-3	4.2348E-2	2	6	386	15444	virion binding	P62937|P14625
5522	8.7438E-3	4.2348E-2	2	6	386	15444	profilin binding	P50552|Q16643
70061	8.7438E-3	4.2348E-2	2	6	386	15444	fructose binding	Q01813|P04075
30674	9.1865E-3	4.4163E-2	7	94	386	15444	protein binding, bridging	P02679|P02671|P12931|P02675|O75563|P11021|Q14847
15145	9.5634E-3	4.5304E-2	3	18	386	15444	monosaccharide transmembrane transporter activity	P11166|P11169|P02775
15485	9.5634E-3	4.5304E-2	3	18	386	15444	cholesterol binding	P02656|P02652|P02647
