# Supplementary material for: Cause or Effect of Arteriogenesis: Compositional Alterations of Microparticles from CAD Patients Undergoing External Counterpulsation Therapy
Source: PLoS One. 2012 Oct 8;7(10):e46822. doi: 10.1371/journal.pone.0046822 (PMC3466210; doi:10.1371/journal.pone.0046822)
Supplement: Table S4 — Biological process gene ontology enrichment analysis result with BINGO for identified core proteins. (TXT) [file pone.0046822.s009.txt]

File created with BiNGO (c) on 21.06.2012 at 16:11:02

ontology: namespace
curator:  bingo

Selected ontology file : jar:file:/Applications/Cytoscape_v2.8.2-beta2-SNAPSHOT/plugins/BiNGO.jar!/GO_Biological_Process
Selected annotation file : jar:file:/Applications/Cytoscape_v2.8.2-beta2-SNAPSHOT/plugins/BiNGO.jar!/H_sapiens_default
Discarded evidence codes : 
Overrepresentation
Selected statistical test : Hypergeometric test
Selected correction : Benjamini & Hochberg False Discovery Rate (FDR) correction
Selected significance level : 0.01
Testing option : Use whole annotation as reference set
The selected cluster :
P04350	P07437	P13987	P08603	P01611	P01714	P01610	P01613	P01612	P01717	Q7Z794	P07737	O75558	P13645	P13647	P59998	P06681	O75955	P01602	P61586	O75563	P07237	Q92930	P01137	Q13201	Q99439	P07951	P52565	P52566	Q13642	P16157	P13671	Q9UBW5	P01011	P27348	P14625	P01008	O75083	P01009	P55072	P07225	P07948	P63104	P27824	Q13637	P19367	P06576	P27169	P01019	P14618	O75390	P0C0L4	P0C0L5	Q13576	P01031	P61204	P21926	Q3ZCM7	Q96AX2	P31947	P60709	P31946	P18085	P01857	P01859	P00739	P00738	P08697	P51572	P01024	P13747	P01023	P00734	Q06830	P00736	Q13103	Q06033	P01042	P40926	P21333	P08779	P47755	P47756	Q13418	P00748	P04792	P00747	O00194	Q8TC12	P27105	Q8WZ42	Q9Y6C2	P27797	P59190	P04899	P01834	P07900	P00751	P14770	P16109	P20340	P05160	P18464	P08514	P51149	P08519	P51148	P26641	P01825	P50552	P05155	P05156	P24557	Q9NQC3	P04196	P04406	Q15286	P06310	P06311	P02730	P06313	P61106	P06309	P02533	P02538	P31146	P13501	P02749	P48059	P02748	P02747	P22352	P02746	P02745	P02743	Q16643	P11277	P12259	P80108	P02649	P67936	O15117	Q86UX7	P02647	Q9H4B7	P02549	P01871	P01876	P60953	P01877	P61026	P45880	O95810	P04075	Q70J99	P61020	P12814	P52907	P17301	P68032	P02655	P50990	P02656	Q00610	Q15907	P61225	P02652	P02654	P61224	P02671	P01860	P60174	P01861	O15144	O15145	O15143	P12236	P61626	P07195	P02724	P50395	Q14766	P02042	P03952	P02776	Q13045	P62820	P12931	P02774	P02775	P06733	P61006	P48735	P14174	P30405	P11171	P80748	P68371	P11166	P68366	P11169	Q9NX76	P13804	P23219	P36542	P25325	P02787	P02788	P62140	P22314	P68363	P04439	P06744	Q9H0U4	P04434	P04433	P06753	P10809	Q7Z406	P52209	P04632	P10909	P02790	P61158	Q14847	P01743	Q00013	Q16181	O75636	P01781	P02750	P02751	P81605	P02753	P25311	P68871	Q13162	P05090	P21291	P62158	P61163	Q9HBI1	P61160	P13929	P04430	P04431	P07996	P02760	P62805	P02763	P18135	P30740	P02768	P02765	P02766	
P16284	P06727	Q9H853	P62937	P01620	P01621	Q16762	P48047	P01624	P01764	P01766	P06316	P23229	P00387	P04114	P78417	P37802	P04217	P23528	Q95604	P04222	O14791	P61769	P11142	Q9BSJ8	P04220	Q03591	P09493	Q14344	P62258	P55209	P00558	P18206	Q01813	P09871	P00488	P04040	P10643	P35609	Q9NZN3	P10644	P00491	P09486	P11021	P19086	P62834	Q9H299	P30101	P35612	P35611	Q15485	P00338	P61088	P23083	Q15084	Q9UKX3	P06396	P23284	Q04917	Q99798	Q96PD5	P04259	P37840	Q9BVK6	P05976	P36955	P11234	P18428	P04264	Q9NRW1	P02679	Q0ZGT2	P02675	Q08495	Q9UL25	P49755	Q15019	P69892	P28289	P05106	P24928	P16452	Q12955	P04179	P04275	P30464	Q15555	P54920	Q15833	P04003	Q15836	P19827	P13224	P61981	P19823	P05141	P08107	P62873	O43866	P62879	O00429	P00450	Q9P0L0	Q9NR31	P50148	P23142	P43652	Q15942	Q9Y2Q3	Q9NYL9	Q14697	Q27J81	P24844	P04004	Q9Y624	O00151	P08567	Q8N474	Q71U36	P05546	Q9ULV4	P35527	Q14141	P10316	P15153	P05452	P01599	P40197	O43707	O00161	P01593	P01594	Q29960	P01591	Q9Y490	P05556	P21741	Q12913	P19013	O15511	O00299	P08238	O95197	P09211	P29622	O15400	Q15404	P16615	Q9Y251	Q14165	Q14644	P30041	P19105	P30044	P35232	P30048	Q96AG4	O00264	P09104	P00403	P17066	Q14254	P07384	P30040	Q9BWP8	P63261	P35908	Q15691	O95445	P0CG47	Q14247	Q86YW5	P07355	O75915	P07358	Q14624	O94919	P21796	Q7RTS7	Q9BUF5	P32119	P55056	P00915	P69905	P26038	P07360	P19652	P35579	P63000	P35580	Q05682	Q00325	Q3ZCW2	P00918	Q9Y277	P07359	P29972	P35542	P35858	Q01518	P60660	P08493	P07203	Q93084	O75396	Q9NYU2	P08185	Q14520	P04208	P04207	P25705	P07339	P16671	O75947	P0CG04	P0CG05	

No annotations were retrieved for the following entities:
P07358	Q14624	O94919	Q3ZCM7	P01611	P01714	P01610	P01613	P01612	Q95604	P06310	P80748	P06311	P01717	P06313	P04222	Q7Z794	P04220	Q9BSJ8	P10316	P01857	P01859	P06309	Q7RTS7	P01599	P59998	P01593	O75955	P01594	Q29960	Q0ZGT2	Q12913	P01602	P04434	P04433	Q3ZCW2	P10909	P30464	O15117	P01743	P29622	Q16181	P01781	Q15833	P01871	P01876	P01877	O95810	Q9UBW5	P04899	Q9NZN3	P21291	P19105	P01834	P04430	P04431	O00264	Q96AG4	P35858	P18135	P01860	P01861	P30740	P00338	P18464	P06727	P23083	P07195	P30040	P02724	Q9Y2Q3	Q9NYL9	Q9H853	P01825	P01620	P04208	Q14520	P01621	Q9BWP8	P04207	P01624	P01764	P0CG04	P01766	P0CG05	P0CG47	P06316	Q14247	

GO-ID	p-value	corr p-value	x	n	X	N	Description	Genes in test set
9611	7.8596E-45	2.3241E-41	88	541	383	14306	response to wounding	Q86YW5|P04196|P02776|P01031|P08567|P13987|P05546|P21926|P08603|P14174|P18085|P18428|P08697|P40197|P04264|P01024|P32119|P00734|P01023|P00736|P06681|P02679|P13501|P01042|P21741|P02675|P02749|Q03591|P02748|P02747|P07360|P02746|P02745|P19652|P02743|P05106|P12259|P63000|Q14344|P09493|P02649|P04179|P04275|P00748|P00747|Q86UX7|P01137|Q13201|P07359|O75636|P02751|P04003|P13224|P09871|P00488|P13671|Q70J99|P35542|P10643|P01011|P00751|P14770|P30044|P17301|P13929|P01008|P01009|P16109|P07996|P05160|P02652|P07225|P63104|P02763|P02671|P02765|Q15485|P50148|P61626|P07203|P06396|P05155|P05156|P16671|P03952|P0C0L4|Q9Y624|P0C0L5
2526	1.6922E-36	2.5019E-33	38	89	383	14306	acute inflammatory response	O75636|P02751|P01031|P04003|P08603|P09871|P13671|P35542|P10643|P01011|P00751|P18428|P01009|P08697|P04264|P01024|P00734|P01023|P02652|P00736|P06681|P02763|Q03591|P02765|P02748|Q15485|P02747|P07360|P02746|P02745|P19652|P02743|P05155|P05156|P03952|P00748|P0C0L4|P0C0L5
65008	3.8819E-31	3.8263E-28	124	1542	383	14306	regulation of biological quality	P04196|P08567|P13987|P04114|P05546|P23528|P02730|P61106|P15153|P40197|P13501|P31146|Q9Y490|P02749|P02748|O15511|Q16643|P12259|P11277|P09493|Q14344|P02649|P07237|P02647|Q86UX7|P02549|Q13201|P01137|P04075|Q13642|P00488|P16615|P01011|P10643|P30041|P52907|P30044|P14625|P17301|P30048|P01008|P01009|P02655|P02656|P02652|P63104|P07948|P07225|P02671|Q9H299|P30101|O15144|P35612|O15145|P35611|O15143|Q15084|P06576|P06396|P01019|Q04917|O95445|P03952|P07355|Q86YW5|P02776|P12931|P21926|P37840|P31947|P06733|P30405|P31946|P00738|P23219|P32119|P00734|Q06830|P55056|P02679|P02787|P01042|P02788|P02675|Q08495|P21333|P06744|P05106|P35579|P35580|P16452|P47755|P47756|P10809|Q7Z406|P04179|Q13418|P04275|P02790|P00748|P61158|P00747|P07359|Q8TC12|P02751|P02753|P29972|P27797|P13224|P61981|P68871|Q13162|P14770|P62873|P08107|P00450|P05160|P02768|P50148|P07203|P08185|P05155|P16671|Q9NQC3
7599	7.1828E-30	5.3099E-27	36	109	383	14306	hemostasis	Q86YW5|P04196|P02776|P08567|P13987|P05546|P21926|P13224|P00488|P14770|P17301|P01008|P01009|P40197|P05160|P00734|P07225|P02671|P02679|P02675|P02749|P02748|P50148|P06744|P05106|P12259|Q14344|P05155|P16671|P04275|P03952|P00748|P00747|Q86UX7|Q13201|P07359
50817	1.4734E-29	6.9730E-27	35	103	383	14306	coagulation	Q86YW5|P04196|P02776|P08567|P13987|P05546|P21926|P13224|P00488|P14770|P17301|P01008|P01009|P40197|P05160|P00734|P07225|P02671|P02679|P02749|P02675|P02748|P50148|P05106|P12259|Q14344|P05155|P16671|P04275|P03952|P00748|P00747|Q86UX7|Q13201|P07359
7596	1.4734E-29	6.9730E-27	35	103	383	14306	blood coagulation	Q86YW5|P04196|P02776|P08567|P13987|P05546|P21926|P13224|P00488|P14770|P17301|P01008|P01009|P40197|P05160|P00734|P07225|P02671|P02679|P02749|P02675|P02748|P50148|P05106|P12259|Q14344|P05155|P16671|P04275|P03952|P00748|P00747|Q86UX7|Q13201|P07359
50878	1.6507E-29	6.9730E-27	40	146	383	14306	regulation of body fluid levels	P07355|Q86YW5|P04196|P02776|P08567|P13987|P05546|P21926|P29972|P13224|P00488|P14770|P61106|P17301|P01008|P01009|P40197|P05160|P00734|P07225|P02679|P02671|P01042|P02675|P02749|P02748|P50148|P06744|P05106|P12259|Q14344|P05155|P16671|P04275|P03952|P00748|P00747|Q86UX7|Q13201|P07359
6950	2.1663E-29	8.0071E-27	131	1773	383	14306	response to stress	P04196|O00151|P07437|P08567|P13987|P05546|P08603|O14791|P11142|P40197|O43707|P06681|P13501|P31146|P21741|P05556|P02749|P02748|Q03591|P02747|P02746|P22352|P02745|P02743|P12259|P09493|Q14344|P02649|P08238|O95197|P67936|Q86UX7|Q13201|P01137|P09871|P13671|Q70J99|P00488|P04040|P01011|P10643|P30041|P30044|P14625|P17301|P30048|P01008|P01009|P11021|P00403|P55072|P02652|P17066|P07225|P07948|P63104|P02671|Q15485|P61088|P61626|P06396|P01019|P03952|Q96PD5|P0C0L4|P0C0L5|Q86YW5|P02776|P01031|P21926|P37840|P02775|P31947|P14174|P68371|P21796|P11166|P18085|P18428|P00738|P08697|P23219|P04264|P01024|P32119|P00734|P01023|Q06830|P00736|P02679|P01042|P02788|P02675|P07360|P19652|P05106|P63000|P10809|P04179|P04275|P00748|P00747|P04792|P00918|P07359|O75636|P02751|P81605|P04003|P29972|P13224|P35542|P14770|P00751|P07900|O43866|P08107|P13929|P16109|P05160|P07996|P02763|P02768|P02765|P50148|P07203|P05155|P05156|P16671|P07339|Q9Y624
6956	2.0854E-26	6.8517E-24	23	40	383	14306	complement activation	O75636|P01031|P04003|Q03591|P02748|Q15485|P02747|P07360|P02746|P08603|P09871|P02745|P13671|P10643|P00751|P05155|P05156|P04264|P01024|P0C0L4|P0C0L5|P06681|P00736
2541	4.6353E-26	1.3707E-23	23	41	383	14306	activation of plasma proteins involved in acute inflammatory response	O75636|P01031|P04003|Q03591|P02748|Q15485|P02747|P07360|P02746|P08603|P09871|P02745|P13671|P10643|P00751|P05155|P05156|P04264|P01024|P0C0L4|P0C0L5|P06681|P00736
6954	1.0696E-25	2.8753E-23	51	315	383	14306	inflammatory response	P01031|P08603|P14174|P18428|P08697|P04264|P01024|P00734|P01023|P32119|P00736|P06681|P13501|P01042|P02748|Q03591|P02747|P02746|P07360|P02745|P19652|P02743|P63000|P00748|P01137|O75636|P02751|P04003|P09871|P13671|Q70J99|P35542|P01011|P10643|P00751|P30044|P01009|P16109|P07996|P02652|P63104|P02763|P02765|Q15485|P61626|P05155|P05156|P03952|P0C0L4|P0C0L5|Q9Y624
48583	2.7962E-24	6.8902E-22	63	524	383	14306	regulation of response to stimulus	P07355|P04196|P01031|P08567|P08603|P14174|P61769|P36955|P18428|P08697|P04264|P01024|P32119|P00734|P01023|Q06830|P00736|P06681|P13501|P01042|P02749|P02748|Q03591|P02747|P07360|P02746|P02745|P02649|P10809|P02790|P00748|P00747|P02647|P01137|Q00013|P07359|O75636|P02753|P04003|P09871|P13671|Q70J99|P10643|P00751|P17301|P01008|P16109|P07996|P02652|P02760|P07948|P02765|Q15485|P61088|P07203|P05155|P05156|P01019|P04004|Q9NQC3|P03952|P0C0L4|P0C0L5
42060	6.0703E-24	1.3808E-21	40	199	383	14306	wound healing	Q86YW5|P04196|P02776|P08567|P13987|P05546|P21926|P13224|P00488|P14770|P17301|P13929|P01008|P01009|P40197|P05160|P00734|P07225|P02679|P02671|P02675|P02749|P02748|P50148|P07203|P05106|P12259|P09493|Q14344|P06396|P05155|P16671|P04275|P03952|P00748|P00747|Q86UX7|Q13201|P01137|P07359
6952	1.9055E-22	4.0248E-20	66	620	383	14306	defense response	Q86YW5|P07437|P01031|P37840|P02775|P08603|P14174|P68371|P21796|O14791|P18428|P00738|P08697|P04264|P01024|P32119|P00734|P01023|Q06830|P00736|P06681|P31146|P13501|P01042|P02788|P05556|P02748|Q03591|P02747|P07360|P02746|P02745|P19652|P02743|P63000|P00748|P01137|O75636|P02751|P81605|P04003|P09871|P13671|Q70J99|P35542|P01011|P10643|P00751|P30044|O43866|P01009|P16109|P07996|P02652|P63104|P02763|P02765|Q15485|P61626|P05155|P05156|Q96PD5|P03952|P0C0L4|Q9Y624|P0C0L5
45087	8.5867E-22	1.6927E-19	35	166	383	14306	innate immune response	Q86YW5|O75636|P01031|P07437|P04003|P37840|P08603|P09871|P13671|Q70J99|P14174|P10643|P68371|O14791|P00751|P18428|P04264|P01024|Q06830|P00736|P06681|P31146|P02748|Q15485|P02747|P07360|P02746|P02745|P05155|P05156|Q96PD5|P00748|P0C0L4|P0C0L5|P01137
51605	1.6746E-21	3.0948E-19	26	81	383	14306	protein maturation by peptide bond cleavage	O75636|P01031|P04003|P08603|P09871|P13671|P10643|P00751|P04264|P01024|P00736|P06681|P02749|P02748|Q03591|P02747|Q15485|P07360|P02746|P02745|P05155|P05156|P03952|P00748|P0C0L4|P0C0L5
2252	3.2102E-21	5.5839E-19	31	129	383	14306	immune effector process	O75636|P01031|P07437|P04003|P08603|P09871|P13671|Q70J99|P68371|P10643|P00751|P18428|P04264|P01024|P32119|Q06830|P00736|P63104|P06681|P02748|Q03591|Q15485|P02747|P07360|P02746|P02745|P05155|P05156|P10809|P0C0L4|P0C0L5
6959	7.3559E-21	1.2084E-18	25	77	383	14306	humoral immune response	O75636|P01031|P04003|P08603|P09871|P13671|P10643|P00751|P04264|P01024|P00736|P06681|P02788|P02748|Q03591|P02747|Q15485|P02746|P07360|P02745|P06744|P05155|P05156|P0C0L4|P0C0L5
30029	4.0812E-20	6.3517E-18	40	250	383	14306	actin filament-based process	Q99439|P08567|P60953|P29972|Q8WZ42|P27797|P52566|P04075|P11171|P23528|P05976|P07737|P52907|P14625|P15153|P68032|O43707|P31146|Q9Y490|P35612|Q01518|Q08495|P35611|P60660|P21333|O15511|P28289|Q16643|P35579|P63000|P35580|P09493|P50552|Q05682|P47755|P06396|Q27J81|P47756|P61586|P02549
6958	5.0786E-20	7.5086E-18	17	29	383	14306	complement activation, classical pathway	P01031|P04003|P02748|P02747|P07360|P02746|P09871|P02745|P13671|P10643|P05155|P05156|P01024|P0C0L4|P0C0L5|P06681|P00736
2682	9.8903E-20	1.3927E-17	51	424	383	14306	regulation of immune system process	P02776|P01031|P37840|P08603|P14174|P61769|P18428|P04264|P01024|P01023|P32119|P06681|P00736|P13501|P31146|P02748|Q03591|P02747|P02746|P07360|P02745|P19652|P10809|P02790|P02647|P00918|P01137|Q00013|O75636|P02753|P04003|P09871|Q70J99|P13671|P10643|P00751|P00491|P17301|P16109|P07996|P02652|P02760|P62805|P02763|Q15485|P61088|P07203|P05155|P05156|P0C0L4|P0C0L5
51604	1.9314E-19	2.5960E-17	28	115	383	14306	protein maturation	O75636|P01031|P04003|P27797|P08603|P09871|P13671|P10643|P00751|P04264|P01024|P00736|P06681|P02749|P02748|Q03591|P02747|Q15485|P07360|P02746|P02745|P05155|P05156|P10809|P03952|P00748|P0C0L4|P0C0L5
2455	2.4711E-19	3.1769E-17	17	31	383	14306	humoral immune response mediated by circulating immunoglobulin	P01031|P04003|P02748|P02747|P07360|P02746|P09871|P02745|P13671|P10643|P05155|P05156|P01024|P0C0L4|P0C0L5|P06681|P00736
2449	2.7236E-19	3.3557E-17	22	63	383	14306	lymphocyte mediated immunity	P07437|P01031|P04003|P02748|P02747|P07360|P02746|P09871|P02745|Q70J99|P13671|P10643|P68371|P05155|P10809|P05156|P01024|P0C0L4|P0C0L5|Q06830|P06681|P00736
51128	1.2538E-18	1.4830E-16	56	538	383	14306	regulation of cellular component organization	P07355|P08567|P12931|P37840|P23528|P11234|O43707|P01024|P31146|Q08495|O15511|Q16643|P11277|P35579|P63000|P35580|P16452|P09493|Q14344|P02649|P47755|P47756|Q7Z406|P61586|Q13418|P61158|P02647|P02549|P01137|P02751|P60953|P52565|P04075|P27797|P61020|P52907|P08107|P17301|P02655|P02656|P07996|P02652|P02654|O15144|P35612|O15145|P35611|P02765|O15143|P61088|P51148|P06396|Q15691|Q04917|P04004|Q9NQC3
30036	1.9494E-18	2.2171E-16	37	235	383	14306	actin cytoskeleton organization	Q99439|P08567|P60953|P29972|Q8WZ42|P27797|P52566|P04075|P11171|P23528|P07737|P52907|P14625|P15153|P68032|O43707|P31146|Q9Y490|P35612|Q01518|P35611|Q08495|P21333|O15511|P28289|Q16643|P35579|P63000|P09493|P50552|Q05682|P47755|P06396|Q27J81|P47756|P61586|P02549
16485	2.4671E-18	2.7019E-16	26	105	383	14306	protein processing	O75636|P01031|P04003|P08603|P09871|P13671|P10643|P00751|P04264|P01024|P00736|P06681|P02749|P02748|Q03591|P02747|Q15485|P07360|P02746|P02745|P05155|P05156|P03952|P00748|P0C0L4|P0C0L5
2253	2.9949E-18	3.1629E-16	25	96	383	14306	activation of immune response	O75636|P01031|P04003|P08603|P09871|P13671|P10643|P00751|P04264|P01024|P00736|P06681|P02748|Q03591|P02747|Q15485|P02746|P07360|P02745|P61088|P05155|P05156|P10809|P0C0L4|P0C0L5
50776	1.4412E-17	1.4696E-15	36	235	383	14306	regulation of immune response	O75636|P01031|P02753|P04003|P08603|P09871|P13671|Q70J99|P10643|P61769|P00751|P18428|P04264|P01024|P01023|P02652|P02760|P00736|P06681|Q03591|P02748|Q15485|P02747|P07360|P02746|P61088|P02745|P07203|P05155|P05156|P10809|P02790|P0C0L4|P02647|P0C0L5|P01137
2443	1.5050E-17	1.4834E-15	23	83	383	14306	leukocyte mediated immunity	P07437|P01031|P04003|P02748|P02747|P07360|P02746|P09871|P02745|Q70J99|P13671|P10643|P68371|P05155|P10809|P05156|P01024|P0C0L4|P0C0L5|Q06830|P06681|P63104|P00736
32101	6.7205E-17	6.4105E-15	32	191	383	14306	regulation of response to external stimulus	P07355|P04196|P01031|P08567|P13671|P36955|P17301|P18428|P01008|P08697|P16109|P04264|P01024|P07996|P00734|P01023|P13501|P01042|P02749|P02765|P07203|P02649|P05155|P01019|P04004|Q9NQC3|P03952|P00748|P00747|P01137|Q00013|P07359
7264	7.7141E-17	7.1283E-15	39	292	383	14306	small GTPase mediated signal transduction	P62820|P61204|P12931|P60953|P61026|Q96AX2|P52565|Q15286|P52566|P61006|P59190|P31946|P23528|P61020|P18085|P27348|P61106|P62873|P11234|P15153|P02656|P20340|Q15907|P61225|Q9NRW1|P62834|P61224|Q9UL25|Q13637|P51149|Q9H0U4|P63000|P51148|Q14344|P02649|P61586|Q92930|O00194|P02647
50778	1.6390E-16	1.4686E-14	28	146	383	14306	positive regulation of immune response	O75636|P01031|P04003|P08603|P09871|P13671|P10643|P61769|P00751|P18428|P04264|P01024|P00736|P06681|P02748|Q03591|P02747|Q15485|P07360|P02746|P02745|P61088|P05155|P05156|P10809|P02790|P0C0L4|P0C0L5
16064	2.7721E-16	2.4109E-14	18	50	383	14306	immunoglobulin mediated immune response	P01031|P04003|P02748|P02747|P07360|P02746|P09871|P02745|P13671|P10643|P05155|P10809|P05156|P01024|P0C0L4|P0C0L5|P06681|P00736
6928	2.9534E-16	2.4952E-14	49	474	383	14306	cellular component movement	P02776|P07437|P04114|P21926|P60709|P23528|P68371|P18428|P13501|P31146|Q9Y490|P05556|P26038|O15511|P05106|P35579|P63000|P09493|Q14344|P47755|Q05682|P06753|P47756|P62258|P67936|P61158|P02647|P04792|P01137|P02751|P18206|P52565|P52566|P52907|P61160|P17301|P16109|P07996|O15144|O15145|Q01518|O15143|P16284|P07203|P06576|P50552|P63261|P35908|P23229
2376	3.8264E-16	3.1430E-14	72	948	383	14306	immune system process	Q86YW5|P02776|P07437|P01031|P08567|P37840|P02775|P08603|P14174|P68371|O14791|P61769|P18428|P51572|P04264|P13747|P01024|P32119|Q06830|P00736|P06681|P13501|P31146|P01591|P02788|P05556|P02748|Q03591|P26038|P02747|P07360|P02746|P02745|P04439|P06744|P35579|P16452|P10809|P04179|O75563|P00748|P01137|P02549|O75636|P60953|P04003|P25311|P27797|P52566|P19827|P09871|P13671|Q70J99|P10643|P00751|P00491|P30048|P16109|P07996|P07948|P63104|P35612|Q15485|P16284|P61088|P05155|P05156|P04004|Q96PD5|P23229|P0C0L4|P0C0L5
19724	4.1805E-16	3.3410E-14	18	51	383	14306	B cell mediated immunity	P01031|P04003|P02748|P02747|P07360|P02746|P09871|P02745|P13671|P10643|P05155|P10809|P05156|P01024|P0C0L4|P0C0L5|P06681|P00736
22607	6.1953E-16	4.8209E-14	70	912	383	14306	cellular component assembly	P04350|P07437|P04114|Q71U36|P12931|P21926|P61006|P14174|P31946|P68371|P15153|P68366|P13647|P02533|O43707|Q9BUF5|P02679|P31146|Q13103|Q9Y490|Q08495|P02675|P22352|P21333|P68363|P28289|P02743|P05106|P63000|P24928|P09493|P02649|Q05682|P47755|P10809|P55209|P04179|Q13418|O75563|P04275|P02647|Q86UX7|Q9H4B7|P01137|P27105|P18206|Q01813|Q15836|Q8WZ42|P27797|P04040|P35609|P12814|P52907|P07900|P14625|P68032|P02656|P55072|P02652|P02654|P62805|P02671|P35612|P35611|P08493|P06396|P07339|O95445|P23229
30193	1.0983E-15	8.3271E-14	16	39	383	14306	regulation of blood coagulation	P07355|P04196|P08567|P01042|P02749|P02649|P08697|P04004|P16109|P03952|P04264|P00748|P07996|P00734|P00747|P07359
50896	1.3344E-15	9.8643E-14	168	3633	383	14306	response to stimulus	P04196|O00151|P07437|P08567|P13987|P04114|P05546|P08603|P23528|P61769|O14791|P11142|P15153|P02533|P40197|O43707|P06681|P31146|P13501|P01591|P21741|P05556|P02749|Q03591|P02748|P02747|P22352|P02746|P02745|P02743|P12259|Q14344|P09493|P02649|P08238|O95197|P67936|Q86UX7|Q13201|P01137|Q99439|P52566|P09871|P00488|P13671|Q70J99|P04040|P10643|P01011|P10644|P30041|P30044|P00491|P14625|P17301|P30048|P01008|P01009|P68032|P02655|P09104|P11021|P00403|P55072|P02652|P17066|P07225|P07948|P63104|P02671|Q15485|P61088|P61626|P06396|P27169|P01019|O95445|Q96PD5|P03952|P0C0L4|P0C0L5|Q86YW5|P02776|P01031|P12931|P37840|P21926|P02775|P31947|P06733|P60709|P14174|P68371|P21796|P11166|P36955|P18085|P18428|Q9NX76|P51572|P08697|P00738|P04264|P23219|P13747|P01024|P32119|P00734|P01023|Q06830|P00736|P25325|P02679|P01042|P02788|P02675|P07360|P04439|P19652|P06744|P05106|P63000|P10809|P04179|P04275|P00748|P61158|P00747|P04792|P00918|P07359|O75636|P02751|P81605|P02753|P04003|P25311|P29972|Q8WZ42|P13224|P35542|P62158|P14770|P00751|P07900|O43866|P62873|P08107|P62879|P13929|P16109|P05160|P07996|P02763|P02768|P02765|P08493|P50148|P07203|P26641|P05155|P05156|P16671|P07339|P04004|Q9NQC3|P23229|Q9Y624
7010	3.3733E-15	2.4329E-13	46	448	383	14306	cytoskeleton organization	Q99439|P07437|P08567|P60953|P29972|Q8WZ42|P35527|P27797|P52566|P04075|P16157|P11171|P23528|P07737|P52907|P14625|P15153|P02533|P68032|O43707|P31146|Q9Y490|P35612|Q01518|Q08495|P35611|P19013|P68363|P21333|O15511|P28289|P08779|Q16643|P35579|P63000|P09493|P50552|P02649|Q05682|P06396|P47755|Q27J81|P47756|P61586|Q9H4B7|P02549
2684	4.5722E-15	3.2190E-13	35	265	383	14306	positive regulation of immune system process	O75636|P01031|P04003|P08603|P09871|P13671|P14174|P10643|P61769|P00751|P00491|P17301|P18428|P16109|P04264|P01024|P07996|P00736|P06681|P31146|Q03591|P02748|Q15485|P02747|P07360|P02746|P61088|P02745|P05155|P05156|P10809|P02790|P0C0L4|P0C0L5|P01137
48584	6.4803E-15	4.4563E-13	35	268	383	14306	positive regulation of response to stimulus	O75636|P01031|P04003|P08603|P09871|P13671|P10643|P61769|P00751|P17301|P18428|P04264|P01024|P07996|P00736|P07948|P06681|P13501|Q03591|P02748|Q15485|P02747|P07360|P02746|P61088|P02745|P05155|P01019|P05156|P10809|P04004|P02790|P0C0L4|P0C0L5|P01137
61041	7.0032E-15	4.6019E-13	16	43	383	14306	regulation of wound healing	P07355|P04196|P08567|P01042|P02749|P02649|P08697|P04004|P16109|P03952|P04264|P00748|P07996|P00734|P00747|P07359
50818	7.0032E-15	4.6019E-13	16	43	383	14306	regulation of coagulation	P07355|P04196|P08567|P01042|P02749|P02649|P08697|P04004|P16109|P03952|P04264|P00748|P07996|P00734|P00747|P07359
6955	1.1612E-14	7.4646E-13	54	619	383	14306	immune response	Q86YW5|P02776|P07437|P01031|P37840|P02775|P08603|P14174|P68371|O14791|P61769|P18428|P51572|P04264|P01024|P13747|P32119|Q06830|P00736|P06681|P13501|P31146|P01591|P02788|P02748|Q03591|P02747|P07360|P02746|P02745|P04439|P06744|P10809|P00748|P01137|O75636|P25311|P04003|P52566|P09871|P13671|Q70J99|P10643|P00751|P00491|P07996|P63104|Q15485|P05155|P05156|P04004|Q96PD5|P0C0L4|P0C0L5
2460	1.5631E-14	9.8340E-13	19	70	383	14306	adaptive immune response based on somatic recombination of immune receptors built from immunoglobulin superfamily domains	P01031|P04003|P02748|P02747|P07360|P02746|P09871|P02745|Q70J99|P13671|P10643|P05155|P10809|P05156|P01024|P0C0L4|P0C0L5|P06681|P00736
16043	1.7587E-14	1.0834E-12	130	2562	383	14306	cellular component organization	P07437|P04350|P08567|P04114|Q71U36|Q9ULV4|P35527|P23528|P07737|P11142|O75558|P15153|P13647|P02533|O43707|O00161|P31146|Q9Y490|P19013|P22352|O15511|P02743|Q16643|P09493|P02649|P55209|P61586|O75563|P02647|Q86UX7|P02549|Q9H4B7|P01137|Q99439|P18206|Q01813|P60953|P04075|P52566|P16157|Q70J99|P04040|P61020|P35609|P12814|P52907|P35232|P14625|P30048|P68032|P02655|P02656|Q00610|P55072|P02652|P63104|P02654|P02671|P35612|P35611|Q15485|P61088|P06576|P06396|P01019|Q15691|O95445|P07355|P12931|P21926|P37840|P31947|P60709|P61006|P14174|P30405|P31946|P11171|P68371|P68366|P18428|Q9BUF5|P02679|Q13103|P02675|Q08495|P21333|P68363|Q15019|P28289|P08779|P05106|P35579|P63000|P24928|Q05682|P47755|P47756|P10809|P04179|Q13418|P04275|Q15555|P00747|P54920|P27105|P02751|P29972|Q15836|Q8WZ42|P27797|Q9Y6C2|P07900|O00429|P07996|P62805|Q9P0L0|Q01518|P02765|P16284|P08493|P07203|P51149|P51148|P50552|Q27J81|P16671|P07339|P04004|P23229
51179	1.9843E-14	1.1975E-12	144	2984	383	14306	localization	P08567|P04114|Q9ULV4|Q15286|P23528|P02730|O14791|P61106|P11142|O75558|O43707|O00161|P13501|P31146|P05556|Q9Y490|P02749|P09493|O00299|P02649|O95197|P62258|Q92930|P02647|P01137|O15400|P18206|P61026|P45880|P16157|Q70J99|P61020|P16615|P27348|P00491|P17301|P14625|P02655|P68032|P02656|Q15907|Q00610|P00403|P02652|P55072|P02654|P63104|P30101|P27824|P35612|Q15485|P12236|Q13637|P06576|P50395|P06396|Q15691|P35908|Q04917|P02042|O95445|P07355|P02776|P62820|O75915|P61204|P37840|P02774|Q9BVK6|Q96AX2|P02775|P61006|P30405|P31946|P05976|P21796|P11166|P18085|P11169|P18428|P51572|P13804|P36542|P00734|Q9NRW1|P25325|P02787|P69905|P01042|P02788|Q9UL25|P49755|P26038|P69892|P21333|P05106|Q9H0U4|P35579|P63000|P35580|Q12955|Q00325|P02790|Q14847|O00194|P00918|P54920|Q9Y277|P02751|P02753|P29972|Q15836|P27797|P59190|P61981|P68871|P61163|P05141|P07900|P00450|P16109|P20340|P07996|Q9NR31|Q01518|P02768|P60660|P02765|P02766|P16284|P43652|P07203|P51149|Q93084|P51148|P08519|O75396|P08185|Q16762|P48047|P16671|P25705|O75947|P23229
2250	2.0825E-14	1.2316E-12	19	71	383	14306	adaptive immune response	P01031|P04003|P02748|P02747|P07360|P02746|P09871|P02745|Q70J99|P13671|P10643|P05155|P10809|P05156|P01024|P0C0L4|P0C0L5|P06681|P00736
51234	7.6773E-14	4.4514E-12	130	2611	383	14306	establishment of localization	P08567|P04114|Q9ULV4|Q15286|P02730|O14791|P61106|P11142|O75558|O43707|O00161|P13501|P31146|P02749|P09493|O00299|P02649|O95197|P62258|Q92930|P02647|P01137|O15400|P61026|P45880|P16157|Q70J99|P61020|P16615|P27348|P00491|P17301|P14625|P02655|P68032|P02656|Q15907|Q00610|P00403|P02652|P55072|P02654|P63104|P30101|P27824|P35612|Q15485|P12236|Q13637|P50395|P06576|P06396|Q04917|P02042|O95445|P07355|P62820|O75915|P61204|P37840|P02774|Q9BVK6|Q96AX2|P02775|P61006|P30405|P31946|P05976|P21796|P11166|P18085|P11169|P18428|P51572|P13804|P36542|P00734|Q9NRW1|P25325|P02787|P69905|P01042|P02788|Q9UL25|P49755|P21333|P69892|Q9H0U4|P35579|P35580|Q12955|Q00325|P02790|Q14847|O00194|P00918|P54920|Q9Y277|P02753|P29972|Q15836|P27797|P59190|P61981|P68871|P61163|P05141|P07900|P00450|P20340|P07996|Q9NR31|Q01518|P02768|P60660|P02765|P02766|P16284|P43652|P51149|Q93084|P51148|P08519|O75396|P08185|Q16762|P48047|P16671|P25705|O75947
65007	8.1843E-14	4.6541E-12	257	6943	383	14306	biological regulation	P07437|P13987|P04114|P08603|P23528|P07737|P61769|P06681|Q03591|P09493|Q14344|P62258|P55209|P61586|O75563|P07237|Q92930|P01137|Q13201|Q99439|P18206|P07951|P52565|Q13642|P52566|P16157|P09871|P13671|P00488|P04040|P01011|P10643|P35609|P10644|P27348|P00491|P14625|P01008|P01009|P09486|P11021|P55072|P19086|P07225|P07948|P63104|P62834|Q9H299|P30101|P35612|P35611|Q15485|P61088|Q13637|Q15084|P06576|P06396|P27169|P01019|Q04917|P0C0L4|P0C0L5|Q13576|P01031|P61204|P21926|P37840|Q96AX2|P31947|P31946|P18085|P36955|P11234|P18428|P00738|P08697|P04264|P01024|P01023|P00734|Q06830|Q9NRW1|P00736|P02679|P01042|P02675|Q08495|Q9UL25|P21333|Q15019|P05106|P24928|P16452|Q12955|P47755|P47756|P04179|Q13418|P04275|Q15555|P00748|O00194|P00747|P04792|Q8TC12|P04003|Q15836|Q8WZ42|P27797|Q9Y6C2|P13224|P59190|P61981|P14770|P00751|P07900|P62873|P08107|P00450|P20340|P16109|P05160|Q9P0L0|P50148|Q15942|P51149|P51148|P05155|P24844|P05156|P04004|Q9NQC3|P04196|O00151|P08567|Q8N474|P05546|Q9ULV4|Q15286|P02730|P61106|P15153|P40197|O43707|P02538|P13501|P31146|P21741|Q9Y490|P02749|P19013|P02748|P02747|P02746|P02745|O15511|Q16643|P12259|P11277|O00299|P02649|P08238|P09211|P02647|Q86UX7|P02549|P60953|P61026|P04075|Q15404|Q70J99|P61020|P16615|Q14644|P30041|P12814|P52907|P35232|P30044|P17301|P30048|P02655|P02656|Q15907|P61225|P02652|P02654|P61224|P02671|O15144|O15145|O15143|P07384|P50395|Q15691|O95445|P03952|P07355|Q86YW5|P02776|Q13045|P62820|O75915|P12931|P02775|P06733|P61006|P14174|P30405|P11171|P68371|P23219|P32119|P55056|P02787|P02788|P62140|P07360|P19652|P06744|Q9H0U4|P35579|P63000|P35580|Q05682|P06753|P10809|Q7Z406|P04632|P02790|P61158|P00918|Q00013|P07359|O75636|P02751|P02753|P25311|P29972|P68871|Q13162|P62158|P07996|P02760|P62805|P02763|Q01518|P02768|P02765|P16284|P08493|P07203|P62937|P08185|P16671|P25705|P23229
32970	1.0716E-13	5.9788E-12	21	98	383	14306	regulation of actin filament-based process	Q99439|P31146|P08567|P35612|O15144|Q08495|P35611|O15145|O15143|O15511|P23528|P11277|P52907|P09493|P06396|P47755|P47756|P61586|Q13418|P61158|P02549
6810	1.6061E-13	8.7951E-12	128	2577	383	14306	transport	P08567|P04114|Q9ULV4|Q15286|P02730|O14791|P61106|P11142|O75558|O43707|O00161|P13501|P31146|P02749|P09493|O00299|P02649|O95197|P62258|Q92930|P02647|P01137|O15400|P61026|P45880|P16157|Q70J99|P61020|P16615|P27348|P00491|P14625|P02655|P68032|P02656|Q15907|Q00610|P00403|P02652|P55072|P02654|P63104|P30101|P27824|P35612|Q15485|P12236|Q13637|P50395|P06576|P06396|Q04917|P02042|O95445|P07355|P62820|O75915|P61204|P37840|P02774|Q9BVK6|Q96AX2|P02775|P61006|P30405|P31946|P05976|P21796|P11166|P18085|P11169|P18428|P51572|P13804|P36542|P00734|Q9NRW1|P25325|P02787|P69905|P01042|P02788|Q9UL25|P49755|P21333|P69892|Q9H0U4|P35579|P35580|Q00325|P02790|Q14847|O00194|P00918|P54920|Q9Y277|P02753|P29972|Q15836|P27797|P59190|P68871|P61981|P61163|P05141|P07900|P00450|P20340|P07996|Q9NR31|Q01518|P02768|P60660|P02765|P02766|P16284|P43652|P51149|Q93084|P51148|P08519|O75396|P08185|Q16762|P48047|P16671|P25705|O75947
30168	2.3526E-13	1.2649E-11	13	30	383	14306	platelet activation	P02776|Q86YW5|P02671|P02679|P08567|P21926|P02675|P13224|Q14344|P04275|P00734|Q86UX7|P07359
8064	2.4002E-13	1.2674E-11	17	61	383	14306	regulation of actin polymerization or depolymerization	P31146|P08567|O15144|P35612|Q08495|O15145|P35611|O15143|O15511|P23528|P11277|P52907|P06396|P47755|P47756|P61158|P02549
80134	2.4520E-13	1.2720E-11	36	319	383	14306	regulation of response to stress	P07355|P04196|P08567|P13671|P14174|P36955|P17301|P18428|P01008|P08697|P16109|P04264|P01024|P07996|P00734|P01023|P02760|Q06830|P07948|P13501|P01042|P02749|P02765|P61088|P07203|P02649|P05155|P01019|P10809|P04004|Q9NQC3|P03952|P02790|P00748|P00747|P07359
44085	3.3100E-13	1.6876E-11	70	1034	383	14306	cellular component biogenesis	P04350|P07437|P04114|Q71U36|P12931|P21926|P61006|P14174|P31946|P68371|P15153|P68366|P13647|P02533|O43707|Q9BUF5|P02679|P31146|Q13103|Q9Y490|Q08495|P02675|P22352|P21333|P68363|P28289|P02743|P05106|P63000|P24928|P09493|P02649|Q05682|P47755|P10809|P55209|P04179|Q13418|O75563|P04275|P02647|Q86UX7|Q9H4B7|P01137|P27105|P18206|Q01813|Q15836|Q8WZ42|P27797|P04040|P35609|P12814|P52907|P07900|P14625|P68032|P02656|P55072|P02652|P02654|P62805|P02671|P35612|P35611|P08493|P06396|P07339|O95445|P23229
30832	4.3127E-13	2.1615E-11	17	63	383	14306	regulation of actin filament length	P31146|P08567|O15144|P35612|Q08495|O15145|P35611|O15143|O15511|P23528|P11277|P52907|P06396|P47755|P47756|P61158|P02549
43254	4.8238E-13	2.3384E-11	20	94	383	14306	regulation of protein complex assembly	P31146|P08567|P60953|O15144|P12931|P35612|Q08495|P35611|O15145|O15143|O15511|P11277|P52907|P11234|P06396|P47755|P47756|Q15691|P61158|P02549
32956	4.8238E-13	2.3384E-11	20	94	383	14306	regulation of actin cytoskeleton organization	P31146|P08567|P35612|O15144|Q08495|P35611|O15145|O15143|O15511|P23528|P11277|P52907|P09493|P06396|P47755|P47756|P61586|Q13418|P61158|P02549
32879	6.6931E-13	3.1922E-11	56	727	383	14306	regulation of localization	P07355|P01031|O75915|P04114|P37840|P14174|P31946|P61106|P11234|O43707|P23219|P01024|P00734|Q06830|P55056|P31146|P02749|P21333|Q15019|P05106|P63000|P09493|Q14344|P02649|Q13418|P61586|Q92930|P02647|O00194|P01137|Q00013|P02753|P18206|P29972|P52565|P27797|Q70J99|P61020|P62158|P12814|P17301|P02655|P02656|P16109|P07996|P02652|P07948|P02654|P02765|P50148|P51148|P27169|P01019|P16671|P04004|Q9NQC3
44087	7.0215E-13	3.2956E-11	25	158	383	14306	regulation of cellular component biogenesis	P08567|P12931|P60953|P52907|P11234|P08107|P07996|P31146|O15144|P35612|O15145|P35611|Q08495|O15143|O15511|P11277|P63000|P09493|P47755|P06396|P47756|P61586|Q15691|P61158|P02549
51129	1.4249E-12	6.5835E-11	26	177	383	14306	negative regulation of cellular component organization	P60953|P37840|P52565|P52907|P08107|P02655|P02656|P07996|P02652|P02654|P31146|P35612|P35611|Q08495|P11277|P63000|P47755|P06396|P47756|P61586|Q15691|Q04917|Q9NQC3|P02647|P02549|P01137
48518	2.8846E-12	1.3123E-10	112	2208	383	14306	positive regulation of biological process	P04196|P07437|P08567|P04114|P08603|P23528|P61769|P15153|O43707|P02538|P06681|P13501|P31146|P21741|P02749|P02748|Q03591|P02747|P02746|P02745|P09493|P02649|P08238|P62258|P55209|P61586|Q92930|P02647|P01137|P60953|P52565|P09871|Q70J99|P13671|P04040|P10643|P00491|P17301|P30048|P02655|P11021|P55072|P02652|P07948|P02654|P30101|O15144|Q15485|P61088|P07384|P01019|P27169|Q04917|P03952|P0C0L4|P0C0L5|P07355|P02776|P01031|P12931|P37840|P02775|P31947|P14174|P31946|P68371|P36955|P18428|P08697|P23219|P04264|P01024|P00734|Q06830|P55056|P00736|P01042|P07360|P21333|P05106|P63000|P10809|P04179|Q13418|P04632|P02790|P00748|P61158|P00747|P00918|O75636|P02753|P04003|P29972|Q15836|P27797|Q9Y6C2|P68871|P62158|P00751|P07900|P16109|P07996|Q9P0L0|P02765|P07203|P05155|P05156|P16671|P04004|Q9NQC3|P23229
30195	8.0216E-12	3.5939E-10	11	24	383	14306	negative regulation of blood coagulation	P07355|P02649|P01042|P02749|P04004|P04264|P03952|P00748|P00747|P00734|P07359
30833	8.8943E-12	3.9254E-10	15	55	383	14306	regulation of actin filament polymerization	P31146|O15144|P35612|Q08495|O15145|P35611|O15143|O15511|P11277|P52907|P47755|P06396|P47756|P61158|P02549
32271	1.2875E-11	5.5988E-10	16	66	383	14306	regulation of protein polymerization	P31146|O15144|P35612|Q08495|O15145|P35611|O15143|O15511|P11277|P52907|P47755|P06396|P47756|Q15691|P61158|P02549
50819	2.3660E-11	9.9947E-10	11	26	383	14306	negative regulation of coagulation	P07355|P02649|P01042|P02749|P04004|P04264|P03952|P00748|P00747|P00734|P07359
30834	2.3660E-11	9.9947E-10	11	26	383	14306	regulation of actin filament depolymerization	P52907|P08567|P06396|P35612|P47755|Q08495|P35611|P47756|P23528|P11277|P02549
6957	2.7954E-11	1.1642E-9	9	15	383	14306	complement activation, alternative pathway	P01031|P00751|P02748|P07360|P08603|P01024|P0C0L4|P10643|P06681
10035	4.6249E-11	1.8994E-9	28	238	383	14306	response to inorganic substance	P04114|P37840|P29972|Q8WZ42|P60709|P04040|P62158|P30041|P61769|P30044|P02533|P30048|P01009|P07996|P01023|P32119|Q06830|P02671|P02679|P02675|P22352|P08493|P07203|P09493|P02649|P06396|P04179|P00918
51258	9.9622E-11	4.0354E-9	13	45	383	14306	protein polymerization	P04350|P07437|P02671|P02679|Q71U36|P02675|P68363|P68371|P63000|P06396|P68366|Q9BUF5|Q9H4B7
7015	1.5727E-10	6.2845E-9	16	77	383	14306	actin filament organization	P31146|P35612|P35611|Q08495|Q8WZ42|P04075|P21333|Q16643|P23528|P63000|Q05682|P14625|P06396|P68032|O43707|P02549
6953	1.6505E-10	6.5072E-9	12	38	383	14306	acute-phase response	P02763|P02751|P18428|P02765|P01009|P08697|P19652|P02743|P35542|P00734|P01023|P01011
65003	1.7557E-10	6.8309E-9	49	675	383	14306	macromolecular complex assembly	P04350|P07437|P04114|P12931|Q71U36|P14174|P31946|P68371|P68366|Q9BUF5|P02679|Q13103|P02675|P22352|P21333|P68363|P02743|P24928|P63000|P02649|P47755|P10809|P55209|P04179|Q13418|O75563|P04275|P02647|Q86UX7|Q9H4B7|P01137|P27105|Q01813|Q8WZ42|Q15836|P27797|P04040|P35609|P52907|P07900|P02656|P02652|P55072|P02654|P62805|P02671|P08493|P06396|O95445
45184	1.7862E-10	6.8593E-9	53	767	383	14306	establishment of protein localization	P62820|P61204|P08567|P04114|Q15286|Q96AX2|P61006|P31946|P61106|P18085|O75558|P51572|O43707|P00734|Q9NRW1|O00161|Q9UL25|P49755|P21333|Q9H0U4|P35579|Q12955|P62258|Q92930|O00194|P01137|P54920|O15400|P61026|P27797|P59190|P61020|P61981|P27348|P00491|P14625|P17301|P02655|P20340|Q00610|Q15907|P55072|P63104|P30101|Q9NR31|P27824|P51149|Q13637|P51148|O75396|P50395|P16671|Q04917
43933	1.9890E-10	7.5405E-9	51	723	383	14306	macromolecular complex subunit organization	P04350|P07437|P04114|P12931|Q71U36|P14174|P31946|P68371|P68366|Q9BUF5|P02679|Q13103|P02675|P22352|P21333|P68363|P02743|P63000|P24928|P02649|P47755|P10809|P55209|P04179|Q13418|O75563|P04275|P02647|Q86UX7|Q9H4B7|P01137|P27105|Q01813|Q8WZ42|Q15836|P27797|P04040|P35609|P52907|P07900|P02655|P02656|P02652|P55072|P02654|P62805|P02671|P08493|P06396|P01019|O95445
33036	2.0169E-10	7.5495E-9	67	1111	383	14306	macromolecule localization	P62820|P08567|P61204|P04114|Q15286|Q96AX2|P61006|P31946|O14791|P61106|P18085|O75558|P18428|P51572|O43707|P00734|Q9NRW1|O00161|Q9Y490|Q9UL25|P02749|P49755|P21333|Q9H0U4|P35579|Q12955|P02649|P62258|Q92930|O00194|P02647|P54920|P01137|O15400|P02753|P18206|P61026|P27797|P59190|P61020|P61981|P27348|P00491|P14625|P17301|P02655|P02656|P20340|Q00610|Q15907|P55072|P02652|P63104|P02654|Q9NR31|P30101|P27824|P51149|Q13637|P51148|P08519|O75396|P50395|Q15691|P16671|Q04917|O95445
51493	2.1380E-10	7.9024E-9	21	143	383	14306	regulation of cytoskeleton organization	P31146|P08567|P35612|O15144|Q08495|P35611|O15145|O15143|O15511|P23528|P11277|P52907|P09493|P06396|P47755|P47756|P61586|Q13418|Q15691|P61158|P02549
34381	2.5284E-10	9.2303E-9	9	18	383	14306	lipoprotein particle clearance	P04114|P02649|P02655|P16671|P02656|O95445|P02652|P02647|P02654
51917	2.8101E-10	1.0133E-8	8	13	383	14306	regulation of fibrinolysis	P04196|P02749|P08697|P03952|P07996|P00748|P00747|P00734
42221	3.1964E-10	1.1388E-8	80	1465	383	14306	response to chemical stimulus	P02776|O00151|P01031|P04114|P12931|P05546|P37840|P02775|P60709|P23528|P61769|P36955|P11142|P15153|P18428|Q9NX76|P02533|P08697|O43707|P04264|P23219|P32119|P01023|Q06830|P25325|P02679|P13501|P31146|P02675|P02746|P22352|P02743|P09493|P02649|P08238|P10809|P04179|P67936|P00748|P61158|P04792|P00918|P01137|P02753|P29972|Q8WZ42|P09871|P04040|P10644|P62158|P30041|P07900|P30044|P62873|P08107|P00491|P14625|P17301|P62879|P13929|P30048|P01008|P01009|P68032|P02655|P09104|P11021|P16109|P07996|P55072|P02652|P17066|P07948|P63104|P02671|P08493|P07203|P06396|P27169|O95445
51049	3.6090E-10	1.2704E-8	41	513	383	14306	regulation of transport	P07355|P01031|O75915|P02753|P37840|P29972|P27797|Q70J99|P14174|P31946|P61020|P62158|P11234|P17301|P02655|P02656|O43707|P23219|P07996|P01024|P00734|P02652|Q06830|P02654|P02765|P50148|Q15019|P21333|P05106|P63000|P51148|P02649|P01019|P27169|P61586|Q92930|P04004|Q9NQC3|O00194|P02647|P01137
43623	6.0063E-10	2.0895E-8	21	151	383	14306	cellular protein complex assembly	P02679|P04350|P07437|P02671|Q71U36|P12931|P02675|Q8WZ42|P27797|P68363|P21333|P02743|P68371|P63000|P07900|P06396|P10809|P68366|Q9BUF5|P01137|Q9H4B7
6096	6.1193E-10	2.1040E-8	12	42	383	14306	glycolysis	P60174|P04406|Q01813|P40926|P00558|P13929|P06733|P04075|P09104|P06744|P14618|P19367
42592	7.3626E-10	2.5024E-8	52	774	383	14306	homeostatic process	P04114|P21926|P37840|P02730|P15153|P00738|P00734|P32119|Q06830|P55056|P13501|P31146|P02787|P01042|P02788|P16452|Q14344|P02649|P04179|Q13418|P07237|P02790|P02647|P00747|P01137|P02753|P29972|P04075|P27797|Q13162|P16615|P01011|P10643|P30041|P62873|P30044|P17301|P14625|P30048|P02655|P02656|P00450|P02652|P07948|Q9H299|P30101|P50148|P07203|Q15084|P06576|P01019|O95445
70271	8.7991E-10	2.9235E-8	40	507	383	14306	protein complex biogenesis	P27105|P07437|P04350|Q01813|Q71U36|P12931|Q15836|Q8WZ42|P27797|P14174|P04040|P31946|P35609|P68371|P52907|P07900|P68366|Q9BUF5|P55072|P02679|P02671|Q13103|P02675|P22352|P08493|P21333|P68363|P02743|P63000|P24928|P06396|P47755|P10809|P04179|Q13418|O75563|P04275|Q86UX7|P01137|Q9H4B7
6461	8.7991E-10	2.9235E-8	40	507	383	14306	protein complex assembly	P27105|P07437|P04350|Q01813|Q71U36|P12931|Q15836|Q8WZ42|P27797|P14174|P04040|P31946|P35609|P68371|P52907|P07900|P68366|Q9BUF5|P55072|P02679|P02671|Q13103|P02675|P22352|P08493|P21333|P68363|P02743|P63000|P24928|P06396|P47755|P10809|P04179|Q13418|O75563|P04275|Q86UX7|P01137|Q9H4B7
6007	9.4551E-10	3.0772E-8	13	53	383	14306	glucose catabolic process	P04406|P60174|P40926|Q01813|P04075|P06733|P06744|P19367|P13929|P00558|P52209|P14618|P09104
19725	9.4700E-10	3.0772E-8	38	466	383	14306	cellular homeostasis	P37840|P21926|P29972|P27797|P04075|P16615|Q13162|P10643|P02730|P30041|P30044|P62873|P14625|P30048|P00450|P00738|P32119|P00734|Q06830|P13501|Q9H299|P30101|P02787|P01042|P02788|P50148|P07203|Q15084|P06576|Q14344|P02649|P01019|P04179|Q13418|P07237|P02790|P00747|P01137
70613	1.0455E-9	3.3242E-8	7	10	383	14306	regulation of protein processing	P05155|P13671|P03952|P07996|P00748|P01024|P01023
10953	1.0455E-9	3.3242E-8	7	10	383	14306	regulation of protein maturation by peptide bond cleavage	P05155|P13671|P03952|P07996|P00748|P01024|P01023
50789	1.5683E-9	4.9334E-8	233	6554	383	14306	regulation of biological process	P07437|P04114|P08603|P23528|P07737|P61769|P06681|Q03591|P09493|Q14344|P62258|P55209|P61586|O75563|P07237|Q92930|P01137|Q99439|P18206|P07951|P52565|P52566|P16157|P09871|P13671|P04040|P01011|P10643|P35609|P10644|P27348|P00491|P14625|P01008|P09486|P11021|P55072|P19086|P63104|P07948|P62834|Q9H299|P30101|P35612|P35611|Q15485|P61088|Q13637|Q15084|P06576|P06396|P27169|P01019|Q04917|P0C0L4|P0C0L5|Q13576|P01031|P61204|P37840|Q96AX2|P31947|P31946|P18085|P36955|P11234|P18428|P08697|P04264|P01024|P01023|P00734|Q06830|Q9NRW1|P00736|P02679|P01042|P02675|Q08495|Q9UL25|P21333|Q15019|P05106|P24928|P16452|Q12955|P47755|P47756|P04179|Q13418|Q15555|P00748|O00194|P04792|P00747|P04003|Q8WZ42|Q15836|P27797|Q9Y6C2|P59190|P61981|P00751|P07900|P08107|P62873|P20340|P16109|Q9P0L0|P50148|P51149|Q15942|P51148|P05155|P05156|P24844|P04004|Q9NQC3|P04196|O00151|P08567|Q8N474|Q9ULV4|Q15286|P61106|P15153|O43707|P02538|P13501|P31146|P21741|P02749|P19013|P02748|P02747|P02746|P02745|O15511|Q16643|P11277|O00299|P02649|P08238|P09211|P02647|Q86UX7|P02549|P60953|P61026|P04075|Q15404|Q70J99|P61020|P16615|Q14644|P30041|P12814|P52907|P35232|P30044|P17301|P30048|P02655|P02656|Q15907|P61225|P02652|P61224|P02654|P02671|O15144|O15145|O15143|P07384|P50395|Q15691|O95445|P03952|P07355|Q86YW5|P02776|Q13045|P62820|O75915|P12931|P02775|P06733|P61006|P14174|P30405|P68371|P23219|P32119|P55056|P02787|P62140|P07360|P19652|Q9H0U4|P35579|P63000|P35580|P06753|P10809|Q7Z406|P04632|P02790|P61158|P00918|Q00013|P07359|O75636|P02751|P02753|P25311|P29972|P68871|Q13162|P62158|P07996|P02760|P62805|P02763|Q01518|P02768|P02765|P16284|P08493|P07203|P62937|P16671|P25705|P23229
90066	1.9704E-9	6.1332E-8	30	317	383	14306	regulation of anatomical structure size	P08567|P31947|Q13642|P06733|P23528|P68871|P52907|P08107|P31146|P01042|O15144|P35612|O15145|P35611|Q08495|O15143|O15511|P07203|P11277|P02649|P47755|P06396|P47756|P01019|P04179|Q13418|Q9NQC3|P61158|P02549|P01137
51693	2.3521E-9	7.0254E-8	9	22	383	14306	actin filament capping	P52907|P06396|P35612|P47755|Q08495|P35611|P47756|P11277|P02549
34368	2.3521E-9	7.0254E-8	9	22	383	14306	protein-lipid complex remodeling	P04114|P02649|P01019|P02655|P02656|O95445|P02652|P02647|P02654
34369	2.3521E-9	7.0254E-8	9	22	383	14306	plasma lipoprotein particle remodeling	P04114|P02649|P01019|P02655|P02656|O95445|P02652|P02647|P02654
34367	2.3521E-9	7.0254E-8	9	22	383	14306	macromolecular complex remodeling	P04114|P02649|P01019|P02655|P02656|O95445|P02652|P02647|P02654
15031	2.7570E-9	8.0804E-8	50	756	383	14306	protein transport	P62820|P61204|P08567|P04114|Q15286|Q96AX2|P61006|P31946|P61106|P18085|O75558|P51572|O43707|P00734|Q9NRW1|O00161|Q9UL25|P49755|Q9H0U4|P35579|P62258|Q92930|O00194|P01137|P54920|O15400|P61026|P27797|P59190|P61020|P61981|P27348|P00491|P14625|P02655|P20340|Q00610|Q15907|P55072|P63104|P30101|Q9NR31|P27824|P51149|Q13637|P51148|P50395|O75396|P16671|Q04917
34614	2.7600E-9	8.0804E-8	11	38	383	14306	cellular response to reactive oxygen species	P30041|P09493|P30044|P29972|P04179|P30048|P22352|P04040|P07203|P32119|Q06830
48519	2.9241E-9	8.4769E-8	97	2020	383	14306	negative regulation of biological process	P04196|P08567|Q8N474|P23528|O43707|P13501|P31146|P02749|P19013|P02747|P11277|P09493|P02649|P08238|P62258|P09211|P61586|O75563|P02647|P02549|P01137|P18206|P60953|P52565|P52566|P04040|P16615|P12814|P52907|P27348|P30044|P35232|P14625|P01008|P30048|P02655|P02656|P11021|P02652|P02654|P63104|P35612|P35611|P06576|P06396|P01019|Q15691|Q04917|P03952|O95445|P02776|P07355|P01031|O75915|P37840|P06733|P31947|P14174|P31946|P36955|P18428|P08697|P23219|P04264|P01023|P00734|P32119|P01042|Q08495|P21333|P05106|P63000|P47755|P47756|P10809|P04179|Q13418|P00748|P04792|P00747|P07359|P02753|P25311|P29972|P27797|P62158|P08107|P07996|P02760|P62805|P02768|P02765|P07203|P05155|P04004|P25705|Q9NQC3
35556	3.3759E-9	9.6917E-8	53	833	383	14306	intracellular signal transduction	Q86YW5|P01031|P62820|P61204|P08567|P12931|Q15286|Q96AX2|P61006|P31946|P23528|P61106|P18085|P11234|P15153|P32119|P00734|Q9NRW1|Q9UL25|P21333|Q9H0U4|P63000|Q14344|P02649|P61586|Q92930|P02647|O00194|P60953|P61026|P52565|P52566|P59190|P61020|Q13162|P27348|P62873|P02656|P20340|Q15907|P61225|P07996|P19086|P61224|P62805|P62834|P50148|P51149|Q13637|P51148|P06396|P01019|P16671
60627	3.4465E-9	9.7992E-8	18	121	383	14306	regulation of vesicle-mediated transport	P07355|P37840|P02765|P27797|Q70J99|P61020|P63000|P51148|P11234|P17301|P02655|P04004|P02656|O43707|P01024|O00194|P01137|P02654
31333	5.0532E-9	1.4231E-7	11	40	383	14306	negative regulation of protein complex assembly	P52907|P06396|P35612|P60953|P47755|Q08495|P35611|P47756|Q15691|P11277|P02549
30100	5.5946E-9	1.5607E-7	14	72	383	14306	regulation of endocytosis	P37840|P02765|P27797|P61020|P63000|P51148|P17301|P02655|P02656|P04004|O43707|P01024|P01137|P02654
8104	5.8812E-9	1.6142E-7	56	921	383	14306	protein localization	P62820|P61204|P08567|P04114|Q15286|Q96AX2|P61006|P31946|P61106|P18085|O75558|P51572|O43707|P00734|Q9NRW1|O00161|Q9Y490|Q9UL25|P49755|P21333|Q9H0U4|P35579|Q12955|P62258|Q92930|O00194|P01137|P54920|O15400|P18206|P61026|P27797|P59190|P61020|P61981|P27348|P00491|P14625|P17301|P02655|P20340|Q00610|Q15907|P55072|P63104|P30101|Q9NR31|P27824|P51149|Q13637|P51148|O75396|P50395|Q15691|P16671|Q04917
30835	5.8956E-9	1.6142E-7	9	24	383	14306	negative regulation of actin filament depolymerization	P52907|P06396|P35612|P47755|Q08495|P35611|P47756|P11277|P02549
65005	6.5866E-9	1.7706E-7	7	12	383	14306	protein-lipid complex assembly	P04114|P02649|P02656|O95445|P02652|P02647|P02654
34377	6.5866E-9	1.7706E-7	7	12	383	14306	plasma lipoprotein particle assembly	P04114|P02649|P02656|O95445|P02652|P02647|P02654
16192	7.0578E-9	1.8802E-7	42	590	383	14306	vesicle-mediated transport	P62820|P08567|P61204|O15400|P37840|Q9ULV4|Q15836|Q15286|P16157|P61006|Q70J99|P61163|P61106|P18085|P11142|O75558|P18428|P51572|P20340|Q00610|P07996|P55072|Q9NRW1|P63104|O00161|Q9NR31|P31146|P13501|Q01518|P49755|P02765|Q15485|P16284|P21333|P51149|O75396|P06576|P02649|P06396|O95197|P16671|P54920
31589	7.6006E-9	2.0067E-7	16	99	383	14306	cell-substrate adhesion	P31146|P02751|P18206|P05556|Q15836|P08514|P05106|P35609|P12814|P17301|P01019|P61586|Q13418|P04004|P04275|P23229
33043	7.8508E-9	2.0544E-7	25	242	383	14306	regulation of organelle organization	P07355|P08567|P37840|P23528|P52907|P31146|O15144|P35612|O15145|P35611|Q08495|O15143|P61088|O15511|P11277|P09493|P47755|P06396|P47756|Q13418|P61586|Q15691|P61158|P02549|P01137
19320	9.2302E-9	2.3942E-7	13	63	383	14306	hexose catabolic process	P04406|P60174|P40926|Q01813|P04075|P06733|P06744|P19367|P13929|P00558|P52209|P14618|P09104
51239	1.1513E-8	2.9604E-7	61	1067	383	14306	regulation of multicellular organismal process	P07355|P04196|P02776|P01031|P08567|Q8N474|P12931|P37840|P14174|P36955|P18428|P08697|P23219|P04264|P01024|P32119|P00734|P13501|P01042|P02749|P02747|Q16643|P05106|P09493|P02649|P06753|P10809|P61586|Q13418|P00748|P61158|P02647|P00747|P00918|P01137|P07359|P02753|P29972|P52565|P27797|P13671|P16615|P61981|P00491|P17301|P02655|P02656|P16109|P07996|P02652|P02654|P62805|P02765|P08493|P07203|P24844|P01019|P04004|Q04917|Q9NQC3|P03952
34599	1.4202E-8	3.6203E-7	12	54	383	14306	cellular response to oxidative stress	P30041|P09493|P30044|P37840|P29972|P04179|P30048|P22352|P04040|P07203|P32119|Q06830
50727	1.4581E-8	3.6853E-7	15	90	383	14306	regulation of inflammatory response	P13501|P02765|P13671|P07203|P36955|P02649|P05155|P17301|P18428|P01019|P01008|P03952|P01024|P00748|P01023
46365	1.6765E-8	4.2013E-7	13	66	383	14306	monosaccharide catabolic process	P04406|P60174|P40926|Q01813|P04075|P06733|P06744|P19367|P13929|P00558|P52209|P14618|P09104
32272	1.6997E-8	4.2235E-7	10	35	383	14306	negative regulation of protein polymerization	P52907|P06396|P35612|P47755|Q08495|P35611|P47756|Q15691|P11277|P02549
1775	2.4852E-8	6.1239E-7	26	275	383	14306	cell activation	P02776|Q86YW5|P08567|P37840|P21926|P19827|P13224|Q70J99|P18428|P00734|P32119|P63104|P02671|P02679|P05556|P02675|P35579|Q14344|P10809|P01019|O75563|P35908|P04275|Q86UX7|P01137|P07359
30194	2.7246E-8	6.6584E-7	7	14	383	14306	positive regulation of blood coagulation	P04196|P02749|P08697|P07996|P00748|P00747|P00734
6936	2.9702E-8	7.1992E-7	19	154	383	14306	muscle contraction	Q13045|P01042|P18206|Q9Y490|P60660|P07951|Q8WZ42|P04075|P05976|P35609|P62158|Q9UKX3|P09493|Q05682|P24844|P01019|P06753|P68032|P67936
22603	4.0270E-8	9.6811E-7	27	301	383	14306	regulation of anatomical structure morphogenesis	P02776|P01031|P02751|Q8N474|P29972|P52565|P04075|P13671|P36955|P04264|P01024|P07996|P31146|P02749|P35579|P35580|P16452|Q14344|P02649|Q7Z406|Q13418|P61586|Q04917|Q9NQC3|P61158|P02549|P01137
51241	4.2979E-8	1.0249E-6	20	174	383	14306	negative regulation of multicellular organismal process	P07355|P01042|P02753|P02749|P02765|P16615|P02649|P18428|P02655|P04004|P02656|P04264|P03952|P00748|P07996|P00734|P00747|P02647|P07359|P02654
51918	6.7918E-8	1.5939E-6	6	10	383	14306	negative regulation of fibrinolysis	P04196|P02749|P08697|P07996|P00747|P00734
33700	6.7918E-8	1.5939E-6	6	10	383	14306	phospholipid efflux	P02649|P02655|P02656|P02652|P02647|P02654
51704	6.9100E-8	1.6089E-6	48	785	383	14306	multi-organism process	P81605|P04114|P12931|P37840|P29972|P02775|P06733|Q70J99|P23528|P21796|Q14141|P05141|P61769|O14791|P11142|P17301|P18428|P30048|P01009|P16109|P32119|P02652|P02760|P07948|P13501|P02788|P05556|P02768|P02748|P22352|P12236|P04439|P23142|P61626|P07203|Q15942|P05106|P62937|P26641|O95197|P62258|P10809|P61586|Q96PD5|P02790|P04792|Q9Y624|P01137
34384	7.8668E-8	1.8174E-6	5	6	383	14306	high-density lipoprotein particle clearance	P02649|P02655|O95445|P02652|P02647
6091	8.4663E-8	1.9407E-6	27	312	383	14306	generation of precursor metabolites and energy	P04406|Q01813|P37840|P06733|P04075|P48735|P04040|P13929|P13804|P09104|P00403|P36542|P60174|P40926|P62140|P06744|P19367|P06576|P00558|P48047|P04179|Q00325|P25705|O75947|P14618|Q99798|O75390
23034	9.6243E-8	2.1892E-6	62	1158	383	14306	intracellular signaling pathway	Q86YW5|P01031|P62820|P08567|P61204|P12931|Q15286|Q96AX2|P31947|P61006|P31946|P23528|P61106|P18085|P11234|P15153|P32119|P00734|Q9NRW1|Q9UL25|P21333|Q9H0U4|P63000|Q14344|P02649|P62258|P61586|Q92930|O00194|P02647|P60953|P61026|P52565|P27797|P52566|P59190|P61020|P16615|Q13162|Q14644|P10644|P27348|P62873|P02656|P20340|Q15907|P11021|P61225|P07996|P55072|P19086|P61224|P62805|P62834|P50148|P51149|Q13637|P51148|P06396|P01019|P16671|Q04917
43244	9.8939E-8	2.2333E-6	11	52	383	14306	regulation of protein complex disassembly	P52907|P08567|P06396|P35612|P47755|Q08495|P35611|P47756|P23528|P11277|P02549
30837	1.0460E-7	2.3431E-6	9	32	383	14306	negative regulation of actin filament polymerization	P52907|P06396|P35612|P47755|Q08495|P35611|P47756|P11277|P02549
3012	1.2177E-7	2.7073E-6	19	168	383	14306	muscle system process	Q13045|P01042|P18206|Q9Y490|P60660|P07951|Q8WZ42|P04075|P05976|P35609|P62158|Q9UKX3|P09493|Q05682|P24844|P01019|P06753|P68032|P67936
42981	1.2926E-7	2.8524E-6	50	852	383	14306	regulation of apoptosis	P02776|P07437|Q8N474|P37840|P31947|P14174|P30405|P31946|P23528|P68371|O43707|P00734|P32119|Q06830|P01042|P02749|P02748|P63000|P02649|P10809|P62258|P09211|P04179|Q13418|P61586|P00747|P04792|P01137|P29972|P52565|P27797|Q70J99|P13671|P04040|P35609|P12814|P08107|P30044|P35232|P14625|P30048|P11021|P07996|P55072|P63104|P30101|P02768|P07203|P01019|Q9NQC3
51130	1.3260E-7	2.9045E-6	22	222	383	14306	positive regulation of cellular component organization	P07355|P08567|P60953|O15144|P12931|P37840|P02765|P52565|P27797|P61088|P23528|P63000|P09493|P17301|P61586|Q13418|P02655|P04004|O43707|P01024|P61158|P01137
46164	1.3517E-7	2.9391E-6	13	78	383	14306	alcohol catabolic process	P04406|P60174|P40926|Q01813|P04075|P06733|P06744|P19367|P13929|P00558|P52209|P14618|P09104
10038	1.4376E-7	3.0635E-6	18	153	383	14306	response to metal ion	P02671|P02679|P04114|P02675|P37840|P29972|Q8WZ42|P22352|P08493|P60709|P07203|P62158|P61769|P06396|P02533|P01009|P07996|P00918
50820	1.4401E-7	3.0635E-6	7	17	383	14306	positive regulation of coagulation	P04196|P02749|P08697|P07996|P00748|P00747|P00734
42744	1.4401E-7	3.0635E-6	7	17	383	14306	hydrogen peroxide catabolic process	P30041|P30048|P22352|P04040|P07203|P32119|Q06830
43067	1.7229E-7	3.6391E-6	50	860	383	14306	regulation of programmed cell death	P02776|P07437|Q8N474|P37840|P31947|P14174|P30405|P31946|P23528|P68371|O43707|P00734|P32119|Q06830|P01042|P02749|P02748|P63000|P02649|P10809|P62258|P09211|P04179|Q13418|P61586|P00747|P04792|P01137|P29972|P52565|P27797|Q70J99|P13671|P04040|P35609|P12814|P08107|P30044|P35232|P14625|P30048|P11021|P07996|P55072|P63104|P30101|P02768|P07203|P01019|Q9NQC3
32535	1.7412E-7	3.6515E-6	25	283	383	14306	regulation of cellular component size	P08567|P31947|Q13642|P06733|P23528|P52907|P08107|P31146|O15144|P35612|O15145|P35611|Q08495|O15143|O15511|P11277|P47755|P06396|P47756|P01019|Q13418|Q9NQC3|P61158|P02549|P01137
70301	1.7806E-7	3.7080E-6	8	25	383	14306	cellular response to hydrogen peroxide	P30041|P29972|P30048|P22352|P04040|P07203|P32119|Q06830
44275	2.1401E-7	4.4253E-6	13	81	383	14306	cellular carbohydrate catabolic process	P04406|P60174|P40926|Q01813|P04075|P06733|P06744|P19367|P13929|P00558|P52209|P14618|P09104
44419	2.1994E-7	4.5009E-6	27	327	383	14306	interspecies interaction between organisms	P12931|P29972|Q14141|P21796|P05141|P11142|P17301|P02652|P02760|P07948|P05556|P02768|P02748|P12236|P04439|P23142|P07203|Q15942|P05106|P62937|P10809|P62258|O95197|P61586|P02790|P01137|Q9Y624
10941	2.2071E-7	4.5009E-6	50	867	383	14306	regulation of cell death	P02776|P07437|Q8N474|P37840|P31947|P14174|P30405|P31946|P23528|P68371|O43707|P00734|P32119|Q06830|P01042|P02749|P02748|P63000|P02649|P10809|P62258|P09211|P04179|Q13418|P61586|P00747|P04792|P01137|P29972|P52565|P27797|Q70J99|P13671|P04040|P35609|P12814|P08107|P30044|P35232|P14625|P30048|P11021|P07996|P55072|P63104|P30101|P02768|P07203|P01019|Q9NQC3
50793	2.2376E-7	4.5320E-6	47	791	383	14306	regulation of developmental process	P02776|P01031|P02751|Q8N474|P04114|P02753|P29972|P52565|P27797|P04075|P13671|P61981|P36955|P00491|P04264|P01024|P07996|P32119|P00734|P62805|P13501|P31146|P02749|P02765|P02747|P08493|P50148|P07203|Q16643|P05106|P35579|P35580|P16452|Q14344|P02649|P01019|Q7Z406|P04179|Q13418|P61586|P16671|Q04917|Q9NQC3|P61158|P00918|P01137|P02549
42743	2.5123E-7	5.0537E-6	8	26	383	14306	hydrogen peroxide metabolic process	P30041|P04179|P30048|P22352|P04040|P07203|P32119|Q06830
7165	2.6424E-7	5.2794E-6	86	1878	383	14306	signal transduction	Q86YW5|P02776|P01031|P62820|P08567|P61204|Q8N474|P12931|Q9ULV4|Q96AX2|Q15286|P31947|P61006|P31946|P23528|P18085|P61106|P11234|P15153|P01024|P32119|P00734|Q9NRW1|P02679|P13501|P02787|P21741|Q9UL25|P02675|P21333|Q9H0U4|P63000|Q14344|O00299|Q12955|P02649|P61586|O75563|Q92930|Q15555|O00194|P02647|P01137|Q00013|O75636|P60953|P61026|P52565|P52566|Q15404|P16157|P59190|P61020|Q13162|Q14644|P10644|P07900|P27348|P35232|P62873|P02656|P20340|Q15907|P07996|P61225|P19086|P62834|P62805|P07948|P63104|P61224|P30101|P02671|Q01518|Q15485|P16284|P50148|Q15942|Q13637|P51149|P51148|P50395|P06396|P01019|P16671|Q13576
10873	2.6928E-7	5.3440E-6	5	7	383	14306	positive regulation of cholesterol esterification	P02649|P01019|P02652|P02647|P02654
51346	3.2290E-7	6.3655E-6	11	58	383	14306	negative regulation of hydrolase activity	P08567|P37840|P31947|P04004|P02656|P11021|P07203|P07996|P02652|P02647|P02654
19835	3.5619E-7	6.9752E-6	7	19	383	14306	cytolysis	O14791|P01031|P02748|P07360|P61626|P13671|P10643
30155	4.5231E-7	8.7993E-6	17	148	383	14306	regulation of cell adhesion	P01042|P52565|P52566|Q9Y6C2|P09493|P06576|P06396|P17301|Q13418|P16671|P04004|P16109|P07996|P23229|P00747|Q86UX7|P01137
22604	4.9826E-7	9.6297E-6	17	149	383	14306	regulation of cell morphogenesis	P31146|P02751|P52565|P04075|P35579|P35580|P16452|Q14344|P02649|Q7Z406|P61586|Q13418|Q04917|Q9NQC3|P61158|P01137|P02549
10954	5.0592E-7	9.7143E-6	4	4	383	14306	positive regulation of protein maturation by peptide bond cleavage	P13671|P03952|P00748|P01024
46907	5.4775E-7	1.0450E-5	41	665	383	14306	intracellular transport	O15400|Q15286|P27797|P61006|P30405|P31946|P16615|P61981|P05976|P07900|P27348|P61106|P11142|O75558|P68032|P51572|Q00610|P36542|P00734|P55072|Q9NRW1|P63104|O00161|Q9NR31|P30101|P60660|P49755|P21333|P35579|P35580|O75396|P06576|P09493|P02649|P62258|P48047|P25705|Q04917|O75947|P54920|P01137
10033	5.7545E-7	1.0908E-5	49	869	383	14306	response to organic substance	P04114|P12931|P37840|P23528|P61769|P11142|P36955|P18428|P08697|P23219|P01023|P32119|P31146|P13501|P02746|P22352|P02743|P02649|P08238|P10809|P61158|P00748|P04792|P01137|P00918|P02753|P29972|P09871|P10644|P07900|P08107|P62873|P17301|P14625|P62879|P30048|P68032|P01009|P16109|P11021|P09104|P07996|P02652|P55072|P17066|P07948|P08493|P06396|O95445
51641	6.2971E-7	1.1860E-5	53	977	383	14306	cellular localization	P08567|Q15286|P61006|P30405|P31946|P05976|P61106|P11142|O75558|P51572|P36542|P00734|Q9NRW1|O00161|P13501|Q9Y490|P49755|P21333|P35579|P63000|P35580|P09493|P02649|P62258|P01137|P54920|P18206|O15400|Q15836|P27797|P16157|Q70J99|P61981|P16615|P07900|P27348|P00491|P68032|Q00610|P55072|P63104|P30101|Q9NR31|P27824|P02768|P60660|O75396|P06576|P48047|Q15691|P25705|Q04917|O75947
51494	6.5483E-7	1.2255E-5	11	62	383	14306	negative regulation of cytoskeleton organization	P52907|P31146|P06396|P35612|P47755|Q08495|P35611|P47756|Q15691|P11277|P02549
30301	6.6943E-7	1.2295E-5	9	39	383	14306	cholesterol transport	P04114|P02649|P02655|P16671|P02656|O95445|P02652|P02647|P02654
32368	6.6943E-7	1.2295E-5	9	39	383	14306	regulation of lipid transport	P02649|P27169|P02655|P02656|P07996|P05106|P02652|P02647|P02654
15918	6.6943E-7	1.2295E-5	9	39	383	14306	sterol transport	P04114|P02649|P02655|P16671|P02656|O95445|P02652|P02647|P02654
10872	7.0228E-7	1.2819E-5	5	8	383	14306	regulation of cholesterol esterification	P02649|P01019|P02652|P02647|P02654
33344	7.8474E-7	1.4236E-5	7	21	383	14306	cholesterol efflux	P02649|P02655|P02656|O95445|P02652|P02647|P02654
34375	8.8656E-7	1.5985E-5	6	14	383	14306	high-density lipoprotein particle remodeling	P02649|P02656|O95445|P02652|P02647|P02654
16052	9.7329E-7	1.7443E-5	14	107	383	14306	carbohydrate catabolic process	P04406|P60174|P40926|Q01813|P04075|P06733|P06744|P19367|P13929|P00558|P52209|P09104|P14618|Q96PD5
32501	1.0303E-6	1.8352E-5	161	4376	383	14306	multicellular organismal process	P04196|P07437|P08567|P13987|Q8N474|P04114|P05546|P35527|P37802|P23528|P07737|P61106|P13645|P15153|P05452|P13647|P02533|P40197|P02538|P31146|P21741|P05556|Q9Y490|P02749|P19013|P02748|P02746|Q16643|P12259|P09493|Q14344|P02649|P08238|P09211|P62258|P61586|P67936|Q86UX7|P02647|Q13201|P01137|P02549|P18206|P60953|P07951|P52565|Q13642|P52566|P04075|P09871|P00488|P13671|P16615|P35609|P01011|P10644|P00491|P17301|P30048|P01008|P09486|O75083|P01009|P68032|P02655|P02656|P11021|P00403|P02652|P07225|P07948|P63104|P02654|P02671|Q14254|P60174|P35612|Q9UKX3|P06576|P06396|P01019|P35908|Q04917|O95445|P03952|P07355|Q86YW5|P02776|P01031|Q13045|P04259|P12931|P37840|P21926|P31947|P60709|P11171|P05976|P21796|P36955|P18085|P51572|P04264|P23219|P32119|P00734|Q06830|P02679|P01042|Q13103|P02675|Q15019|P06744|P08779|P05106|P35579|P16452|Q05682|P06753|P10809|P04179|Q13418|P04275|P00748|P61158|P00747|P00918|P54920|P07359|P02751|P02753|P29972|Q8WZ42|P27797|P13224|P61981|P68871|P62158|P14770|P62873|P13929|O00429|P16109|P05160|P07996|P60660|P02765|P16284|P08493|P50148|P07203|P08519|P50552|P05155|P24844|P16671|P25705|Q9NQC3|P23229|Q9Y624|P00387
6996	1.0391E-6	1.8400E-5	67	1381	383	14306	organelle organization	P07437|P08567|P37840|P35527|P31947|P61006|P30405|P11171|P23528|P07737|P15153|P02533|O43707|P31146|Q9Y490|Q08495|P19013|P21333|P68363|Q15019|O15511|P28289|P08779|Q16643|P35579|P63000|P09493|P02649|Q05682|P47755|P47756|P55209|P04179|P61586|Q15555|P02549|Q9H4B7|Q99439|P60953|P29972|Q8WZ42|P27797|P52566|P04075|P16157|P61020|P52907|P07900|P35232|P14625|P30048|P68032|O00429|Q00610|P63104|P62805|P35612|Q01518|P35611|P61088|P07203|P51148|P50552|P06396|Q27J81|Q15691|P07339
51649	1.1992E-6	2.1107E-5	48	865	383	14306	establishment of localization in cell	P08567|O15400|Q15836|Q15286|P27797|P16157|P61006|Q70J99|P30405|P31946|P16615|P61981|P05976|P11142|P27348|P07900|P61106|P00491|O75558|P68032|P51572|Q00610|P36542|P00734|P55072|Q9NRW1|P63104|O00161|Q9NR31|P30101|P13501|P27824|P60660|P49755|P21333|P35579|P35580|O75396|P09493|P06576|P02649|P62258|P48047|P25705|Q04917|O75947|P54920|P01137
7155	1.2146E-6	2.1253E-5	42	711	383	14306	cell adhesion	P02751|P08567|P18206|P21926|P25311|Q15836|Q9Y6C2|P13224|P16615|P35609|P12814|Q9HBI1|P14770|P17301|P40197|P16109|P07996|P02760|P13501|P31146|Q14254|P05556|P26038|P16284|P08493|P08514|Q15942|P12259|P05106|P35579|P63000|P01019|Q13418|P61586|P16671|P04004|P04275|P23229|Q86UX7|Q9Y624|Q13201|P07359
45454	1.2572E-6	2.1782E-5	11	66	383	14306	cell redox homeostasis	P30041|Q15084|P30101|Q9H299|P30044|P30048|P07237|P07203|P32119|Q13162|Q06830
22610	1.2597E-6	2.1782E-5	42	712	383	14306	biological adhesion	P02751|P08567|P18206|P21926|P25311|Q15836|Q9Y6C2|P13224|P16615|P35609|P12814|Q9HBI1|P14770|P17301|P40197|P16109|P07996|P02760|P13501|P31146|Q14254|P05556|P26038|P16284|P08493|P08514|Q15942|P12259|P05106|P35579|P63000|P01019|Q13418|P61586|P16671|P04004|P04275|P23229|Q86UX7|Q9Y624|Q13201|P07359
9607	1.2877E-6	2.2139E-5	31	447	383	14306	response to biotic stimulus	P81605|P04114|P37840|P02775|P06733|Q70J99|P23528|P61769|P07900|P11142|P08107|P18428|P30048|P01009|P16109|P11021|P32119|P55072|P17066|P13501|P02788|P22352|P61626|P07203|P26641|P08238|P10809|Q96PD5|P00748|P04792|P01137
43242	1.3120E-6	2.2425E-5	9	42	383	14306	negative regulation of protein complex disassembly	P52907|P06396|P35612|P47755|Q08495|P35611|P47756|P11277|P02549
32369	1.4443E-6	2.4405E-5	6	15	383	14306	negative regulation of lipid transport	P02655|P02656|P07996|P05106|P02652|P02654
32092	1.4443E-6	2.4405E-5	6	15	383	14306	positive regulation of protein binding	Q05682|P35612|P17301|P35611|P04004|P11171
1906	1.4693E-6	2.4686E-5	8	32	383	14306	cell killing	O14791|P07437|P81605|P02768|P02748|Q70J99|P68371|Q06830
31347	1.4928E-6	2.4939E-5	17	161	383	14306	regulation of defense response	P13501|P02765|P13671|P07203|P36955|P02649|P05155|P17301|P18428|P01019|P10809|P01008|P03952|P02790|P01024|P00748|P01023
32374	1.5796E-6	2.6094E-5	7	23	383	14306	regulation of cholesterol transport	P02649|P27169|P02655|P02656|P02652|P02647|P02654
32371	1.5796E-6	2.6094E-5	7	23	383	14306	regulation of sterol transport	P02649|P27169|P02655|P02656|P02652|P02647|P02654
48878	2.1687E-6	3.5628E-5	34	529	383	14306	chemical homeostasis	P02753|P04114|P21926|P37840|P29972|P27797|P16615|P10643|P02730|P62873|P14625|P30048|P02655|P00450|P00738|P02656|P00734|P02652|P55056|P13501|P02787|P01042|P02788|P50148|P06576|Q14344|P02649|P01019|P04179|Q13418|O95445|P02790|P02647|P01137
6979	2.2371E-6	3.6548E-5	18	184	383	14306	response to oxidative stress	P13501|O00151|P37840|P29972|P22352|P04040|P07203|P30041|P09493|P30044|P02649|P04179|P30048|P67936|P23219|P04264|P32119|Q06830
30449	2.4760E-6	3.9575E-5	4	5	383	14306	regulation of complement activation	P05155|P13671|P01024|P01023
10901	2.4760E-6	3.9575E-5	4	5	383	14306	regulation of very-low-density lipoprotein particle remodeling	P02655|P02656|P02652|P02647
34380	2.4760E-6	3.9575E-5	4	5	383	14306	high-density lipoprotein particle assembly	P02649|O95445|P02652|P02647
34382	2.4760E-6	3.9575E-5	4	5	383	14306	chylomicron remnant clearance	P02649|P02655|P02656|P02654
7160	2.5794E-6	4.1008E-5	12	85	383	14306	cell-matrix adhesion	P12814|P18206|P05556|P17301|P01019|Q13418|P61586|P04004|P08514|P23229|P05106|P35609
51789	2.8878E-6	4.5664E-5	14	117	383	14306	response to protein stimulus	P02743|P07900|P11142|P08107|P17301|P08238|P10809|P11021|P00748|P61158|P55072|P04792|P17066|P01137
302	2.9264E-6	4.6029E-5	12	86	383	14306	response to reactive oxygen species	P30041|P09493|P30044|P02649|P29972|P04179|P30048|P22352|P04040|P07203|P32119|Q06830
51336	3.1619E-6	4.9469E-5	27	375	383	14306	regulation of hydrolase activity	P08567|P37840|P07951|P31947|P13671|P62873|P17301|P14625|P02655|P02656|P11021|P07996|P00734|P55072|P02652|P02654|P02749|P02748|P50148|P07203|P50395|P09493|Q14344|P01019|P10809|P04004|P02647
43066	3.3239E-6	5.1731E-5	27	376	383	14306	negative regulation of apoptosis	P02776|Q8N474|P37840|P29972|P52565|P14174|P04040|P23528|P08107|P30044|P14625|P30048|P11021|P07996|P32119|P63104|P02749|P02768|P07203|P02649|P10809|P01019|P09211|P04179|Q13418|P61586|P04792
43691	3.4125E-6	5.2831E-5	6	17	383	14306	reverse cholesterol transport	P02649|P02655|P02656|O95445|P02652|P02647
51050	3.6928E-6	5.6873E-5	22	270	383	14306	positive regulation of transport	P07355|P01031|P02753|P37840|P29972|P02765|P27797|P21333|P14174|Q70J99|P62158|P02649|P17301|P27169|P61586|Q92930|P04004|O43707|Q9NQC3|P01024|P00734|P01137
43069	4.2547E-6	6.5188E-5	27	381	383	14306	negative regulation of programmed cell death	P02776|Q8N474|P37840|P29972|P52565|P14174|P04040|P23528|P08107|P30044|P14625|P30048|P11021|P07996|P32119|P63104|P02749|P02768|P07203|P02649|P10809|P01019|P09211|P04179|Q13418|P61586|P04792
2697	4.4554E-6	6.7911E-5	13	105	383	14306	regulation of immune effector process	P02753|P13671|Q70J99|P61769|P05155|P10809|P18428|P02790|P01024|P01023|P02647|P02652|P01137
6638	5.1225E-6	7.7678E-5	9	49	383	14306	neutral lipid metabolic process	P04114|P02649|P37840|P02749|P02656|P04040|P07203|P02652|P02654
2673	5.2158E-6	7.8689E-5	7	27	383	14306	regulation of acute inflammatory response	P13501|P05155|P13671|P03952|P00748|P01024|P01023
43030	5.4202E-6	8.1358E-5	5	11	383	14306	regulation of macrophage activation	P18428|P37840|P10809|P14174|P07996
60548	6.2507E-6	9.3350E-5	27	389	383	14306	negative regulation of cell death	P02776|Q8N474|P37840|P29972|P52565|P14174|P04040|P23528|P08107|P30044|P14625|P30048|P11021|P07996|P32119|P63104|P02749|P02768|P07203|P02649|P10809|P01019|P09211|P04179|Q13418|P61586|P04792
51270	6.8745E-6	1.0215E-4	20	239	383	14306	regulation of cellular component movement	P01031|P31146|P18206|P02749|P05106|P12814|Q14344|P09493|P02649|P17301|P01019|Q13418|P04004|P16109|O43707|Q9NQC3|P07996|P01137|Q00013|P07948
23060	7.1752E-6	1.0556E-4	90	2157	383	14306	signal transmission	Q86YW5|P02776|P01031|P62820|P08567|P61204|Q8N474|P12931|P37840|P21926|Q9ULV4|Q96AX2|Q15286|P31947|P61006|P31946|P23528|P21796|P18085|P61106|P11234|P15153|P01024|P32119|P00734|Q9NRW1|P02679|P13501|P02787|P21741|Q9UL25|P02675|P21333|Q9H0U4|P63000|Q14344|O00299|Q12955|P02649|Q13418|P61586|O75563|Q92930|Q15555|O00194|P02647|Q00013|P01137|O75636|P60953|P61026|P52565|P52566|Q15404|P16157|P59190|P61020|Q13162|Q14644|P10644|P27348|P07900|P35232|P62873|P02656|P20340|Q15907|P07996|P61225|P19086|P62834|P62805|P07948|P63104|P61224|P30101|P02671|Q01518|Q15485|P16284|P50148|Q15942|Q13637|P51149|P51148|P50395|P06396|P01019|P16671|Q13576
23046	7.1752E-6	1.0556E-4	90	2157	383	14306	signaling process	Q86YW5|P02776|P01031|P62820|P08567|P61204|Q8N474|P12931|P37840|P21926|Q9ULV4|Q96AX2|Q15286|P31947|P61006|P31946|P23528|P21796|P18085|P61106|P11234|P15153|P01024|P32119|P00734|Q9NRW1|P02679|P13501|P02787|P21741|Q9UL25|P02675|P21333|Q9H0U4|P63000|Q14344|O00299|Q12955|P02649|Q13418|P61586|O75563|Q92930|Q15555|O00194|P02647|Q00013|P01137|O75636|P60953|P61026|P52565|P52566|Q15404|P16157|P59190|P61020|Q13162|Q14644|P10644|P27348|P07900|P35232|P62873|P02656|P20340|Q15907|P07996|P61225|P19086|P62834|P62805|P07948|P63104|P61224|P30101|P02671|Q01518|Q15485|P16284|P50148|Q15942|Q13637|P51149|P51148|P50395|P06396|P01019|P16671|Q13576
48261	7.2705E-6	1.0643E-4	4	6	383	14306	negative regulation of receptor-mediated endocytosis	P02655|P02656|P63000|P02654
48513	7.7121E-6	1.1234E-4	78	1792	383	14306	organ development	P07355|P08567|Q8N474|P04114|P04259|P35527|P31947|P37802|P23528|P05976|P07737|P36955|P18085|P13645|P13647|P02533|P04264|P02538|P32119|P21741|P05556|P02749|P19013|P02746|P06744|P08779|P05106|P35579|P16452|P09493|Q14344|P02649|P08238|P06753|P62258|P04179|P61586|Q13418|P04275|P02647|P00747|P00918|P54920|P02549|P01137|P02751|P02753|P18206|P60953|P29972|Q8WZ42|Q13642|P16615|P10644|P17301|P13929|P30048|P68032|P16109|P11021|P00403|P07996|P02652|P07948|Q14254|P35612|P60660|P08493|P50148|P07203|P06576|P50552|P06396|P01019|P35908|Q9NQC3|P23229|Q9Y624
44093	8.2767E-6	1.1997E-4	37	638	383	14306	positive regulation of molecular function	P01031|P08567|P13671|P31946|P11171|P04040|P62158|P10644|P62873|P17301|P30048|P02655|P11021|O43707|P07996|P32119|P00734|P55072|P35612|Q01518|P35611|P02749|P02748|P50148|P61088|P05106|P09493|Q14344|P02649|Q05682|P01019|P27169|P10809|Q13418|P04004|P02647|P01137
6006	8.6530E-6	1.2481E-4	15	146	383	14306	glucose metabolic process	P04406|P60174|Q01813|P40926|P02753|P62140|P04075|P06733|P06744|P19367|P13929|P00558|P52209|P09104|P14618
7044	8.7529E-6	1.2564E-4	7	29	383	14306	cell-substrate junction assembly	P12814|Q9Y490|P13647|P02533|P23229|P05106|P35609
2920	9.0878E-6	1.2982E-4	5	12	383	14306	regulation of humoral immune response	P05155|P13671|P02790|P01024|P01023
7266	1.0810E-5	1.5368E-4	8	41	383	14306	Rho protein signal transduction	Q14344|P02649|P52565|P61586|P52566|P02656|P23528|P02647
48856	1.0924E-5	1.5456E-4	105	2656	383	14306	anatomical structure development	P07437|P08567|P04114|Q8N474|P35527|P37802|P23528|P07737|P13645|P13647|P05452|P02533|P02538|P05556|P21741|P02749|P19013|P02746|Q16643|P09493|Q14344|P02649|P08238|P62258|P09211|P61586|P02647|P02549|P01137|P18206|P60953|P52565|Q13642|P09871|P16615|P10644|P17301|P30048|P68032|P09486|P11021|P00403|P02652|P07948|Q14254|P35612|P06576|P06396|P01019|P35908|Q04917|P07355|P04259|P21926|P31947|P61006|P60709|P05976|P18085|P36955|P04264|P00734|P32119|Q06830|Q13103|P01042|Q15019|P06744|P28289|P08779|P05106|P35579|P63000|P16452|P10809|P06753|P04179|Q13418|P04275|P61158|P00747|P00918|P54920|P02751|P02753|P29972|Q8WZ42|Q15836|P27797|P68871|P61981|P13929|O00429|P16109|P07996|Q01518|P60660|P02765|P08493|P50148|P07203|P50552|Q9NQC3|P23229|Q9Y624
34329	1.1782E-5	1.6591E-4	9	54	383	14306	cell junction assembly	P12814|P18206|Q9Y490|P21926|P13647|P02533|P23229|P05106|P35609
48523	1.1922E-5	1.6708E-4	79	1844	383	14306	negative regulation of cellular process	P02776|P01031|P08567|Q8N474|P37840|P31947|P06733|P14174|P31946|P23528|P36955|O43707|P23219|P32119|P00734|P31146|P01042|Q08495|P02749|P19013|P02747|P05106|P11277|P63000|P09493|P02649|P08238|P47755|P09211|P62258|P47756|P10809|P04179|Q13418|P61586|O75563|P00747|P04792|P02647|P01137|P02549|P18206|P02753|P25311|P29972|P52565|P27797|P52566|P04040|P12814|P52907|P27348|P35232|P30044|P08107|P14625|P30048|P02655|P02656|P11021|P07996|P02652|P02760|P63104|P02654|P62805|P35612|P35611|P02768|P02765|P07203|P06576|P06396|P01019|Q15691|P25705|Q04917|O95445|Q9NQC3
10639	1.2942E-5	1.8051E-4	12	99	383	14306	negative regulation of organelle organization	P52907|P31146|P06396|P35612|P47755|Q08495|P37840|P35611|P47756|Q15691|P11277|P02549
6641	1.3045E-5	1.8110E-4	8	42	383	14306	triglyceride metabolic process	P04114|P02649|P02749|P02656|P04040|P07203|P02652|P02654
16044	1.3140E-5	1.8156E-4	26	382	383	14306	cellular membrane organization	P21926|P37840|Q15836|Q9ULV4|P61006|P30405|Q70J99|P07900|P11142|O75558|P18428|O00429|Q00610|P07996|Q9P0L0|O00161|P31146|Q01518|P02765|Q15485|P16284|P51149|P06576|P02649|P16671|P54920
6457	1.3385E-5	1.8409E-4	16	170	383	14306	protein folding	P27824|P27797|P30405|P02743|P62937|Q15084|P07900|P11142|Q9NYU2|P08107|P08238|P14625|P10809|P23284|P50990|P02652
34622	1.3676E-5	1.8722E-4	23	315	383	14306	cellular macromolecular complex assembly	P02679|P04350|P07437|P02671|Q71U36|P12931|P02675|Q8WZ42|P27797|P68363|P21333|P02743|P68371|P63000|P07900|P06396|P55209|P10809|P68366|Q9BUF5|P01137|Q9H4B7|P62805
61024	1.3755E-5	1.8744E-4	26	383	383	14306	membrane organization	P21926|P37840|Q15836|Q9ULV4|P61006|P30405|Q70J99|P07900|P11142|O75558|P18428|O00429|Q00610|P07996|Q9P0L0|O00161|P31146|Q01518|P02765|Q15485|P16284|P51149|P06576|P02649|P16671|P54920
48731	1.5965E-5	2.1655E-4	97	2422	383	14306	system development	P07437|P08567|P04114|Q8N474|P35527|P37802|P23528|P07737|P13645|P13647|P05452|P02533|P02538|P05556|P21741|P02749|P19013|P02746|Q16643|P09493|Q14344|P02649|P08238|P62258|P09211|P61586|P02647|P02549|P01137|P18206|P60953|P52565|Q13642|P09871|P16615|P10644|P17301|P30048|P68032|P09486|P11021|P00403|P02652|P07948|Q14254|P35612|P06576|P06396|P01019|P35908|Q04917|P07355|P04259|P21926|P31947|P60709|P05976|P18085|P36955|P04264|P00734|P32119|Q06830|Q13103|Q15019|P06744|P08779|P05106|P35579|P16452|P10809|P06753|P04179|Q13418|P04275|P61158|P00747|P54920|P00918|P02751|P02753|Q8WZ42|P29972|P27797|P61981|P13929|P16109|P07996|P02765|P60660|P50148|P08493|P07203|P50552|Q9NQC3|P23229|Q9Y624
60192	1.6606E-5	2.2118E-4	4	7	383	14306	negative regulation of lipase activity	P08567|P02656|P02652|P02654
32372	1.6606E-5	2.2118E-4	4	7	383	14306	negative regulation of sterol transport	P02655|P02656|P02652|P02654
32375	1.6606E-5	2.2118E-4	4	7	383	14306	negative regulation of cholesterol transport	P02655|P02656|P02652|P02654
42730	1.6606E-5	2.2118E-4	4	7	383	14306	fibrinolysis	P07355|P04264|P00734|P07359
30048	1.8364E-5	2.4350E-4	6	22	383	14306	actin filament-based movement	P35580|P09493|P60660|P68032|P35579|P05976
10903	1.9042E-5	2.5138E-4	3	3	383	14306	negative regulation of very-low-density lipoprotein particle remodeling	P02656|P02652|P02647
51240	1.9541E-5	2.5681E-4	21	278	383	14306	positive regulation of multicellular organismal process	P04196|P02776|P01031|P13501|P37840|P02749|P29972|P09493|P17301|P18428|P10809|P01019|P08697|P23219|P07996|P01024|P00748|P00734|P00747|P00918|P01137
51271	2.0548E-5	2.6767E-4	10	72	383	14306	negative regulation of cellular component movement	P12814|P01031|P09493|P18206|P02649|P02749|Q13418|O43707|P07996|P01137
34330	2.0548E-5	2.6767E-4	10	72	383	14306	cell junction organization	P12814|P18206|Q9Y490|P21926|P13647|P02533|P23229|P05106|P35609|P01137
8360	2.1468E-5	2.7843E-4	9	58	383	14306	regulation of cell shape	P35580|P16452|P02751|P31146|Q14344|Q7Z406|P04075|P35579|P02549
6869	2.1600E-5	2.7892E-4	14	139	383	14306	lipid transport	P02753|P04114|P02749|P08519|O14791|P02649|P18428|P02655|P16671|P02656|O95445|P02647|P02652|P02654
6873	2.1814E-5	2.8046E-4	25	370	383	14306	cellular ion homeostasis	P21926|P37840|P27797|P16615|P10643|P02730|P62873|P14625|P30048|P00738|P00450|P00734|P13501|P02787|P01042|P02788|P50148|P06576|Q14344|P02649|P01019|P04179|Q13418|P02790|P01137
42776	2.1975E-5	2.8131E-4	5	14	383	14306	mitochondrial ATP synthesis coupled proton transport	P06576|P48047|P25705|O75947|P36542
16477	2.2943E-5	2.9243E-4	21	281	383	14306	cell migration	P02776|P31146|P13501|P02751|P05556|Q01518|P26038|P16284|P07203|P23528|P05106|P35579|P06576|P18428|P62258|P35908|P16109|P07996|P23229|P02647|P01137
60191	2.7417E-5	3.4795E-4	11	90	383	14306	regulation of lipase activity	P08567|Q14344|P62873|P37840|P02749|P01019|P02655|P50148|P02656|P02652|P02654
51051	2.8012E-5	3.5398E-4	15	161	383	14306	negative regulation of transport	O75915|P37840|P21333|P31946|P05106|P63000|P62158|P02655|P02656|P23219|P07996|P02647|P02652|P01137|P02654
55082	2.8535E-5	3.5906E-4	25	376	383	14306	cellular chemical homeostasis	P21926|P37840|P27797|P16615|P10643|P02730|P62873|P14625|P30048|P00738|P00450|P00734|P13501|P02787|P01042|P02788|P50148|P06576|Q14344|P02649|P01019|P04179|Q13418|P02790|P01137
3013	2.9241E-5	3.6484E-4	16	181	383	14306	circulatory system process	P01042|P12931|P29972|P11171|P07203|P68871|P05976|P08519|P09493|P02649|P05155|P01019|P04179|P68032|P23219|P00387
8015	2.9241E-5	3.6484E-4	16	181	383	14306	blood circulation	P01042|P12931|P29972|P11171|P07203|P68871|P05976|P08519|P09493|P02649|P05155|P01019|P04179|P68032|P23219|P00387
65009	3.1910E-5	3.9646E-4	51	1062	383	14306	regulation of molecular function	P01031|P08567|P37840|P31947|P11171|P31946|O43707|P00734|P32119|P02749|P02748|P21333|P05106|P09493|Q14344|P02649|Q05682|P10809|P04179|Q13418|P02647|P01137|Q8WZ42|P07951|P13671|P04040|P61981|P62158|P10644|P62873|P17301|P14625|P30048|P02655|P02656|P11021|P07996|P02652|P55072|P19086|P02654|P35612|Q01518|P35611|P61088|P50148|P07203|P50395|P27169|P01019|P04004
2228	3.2509E-5	4.0054E-4	4	8	383	14306	natural killer cell mediated immunity	P07437|Q70J99|P68371|Q06830
42267	3.2509E-5	4.0054E-4	4	8	383	14306	natural killer cell mediated cytotoxicity	P07437|Q70J99|P68371|Q06830
48585	3.2832E-5	4.0284E-4	13	126	383	14306	negative regulation of response to stimulus	P01031|P02765|P14174|P07203|P36955|P02649|P05155|P01008|Q9NQC3|P01023|P32119|P01137|P02760
51099	3.4508E-5	4.2165E-4	12	109	383	14306	positive regulation of binding	Q05682|P35612|P17301|P35611|P01019|P27169|P30048|P04004|P61088|P04040|P11171|P01137
6639	3.6251E-5	4.4113E-4	8	48	383	14306	acylglycerol metabolic process	P04114|P02649|P02749|P02656|P04040|P07203|P02652|P02654
50900	3.7218E-5	4.5104E-4	9	62	383	14306	leukocyte migration	P02776|P13501|P31146|P18428|P26038|P16284|P16109|P23229|P35579
48870	3.9508E-5	4.7490E-4	22	314	383	14306	cell motility	P02776|P31146|P13501|P02751|P04114|P05556|Q01518|P26038|P16284|P07203|P23528|P05106|P35579|P06576|P18428|P62258|P35908|P16109|P07996|P23229|P02647|P01137
51674	3.9508E-5	4.7490E-4	22	314	383	14306	localization of cell	P02776|P31146|P13501|P02751|P04114|P05556|Q01518|P26038|P16284|P07203|P23528|P05106|P35579|P06576|P18428|P62258|P35908|P16109|P07996|P23229|P02647|P01137
48522	4.2131E-5	5.0438E-4	82	2004	383	14306	positive regulation of cellular process	P07355|P02776|P07437|P01031|P08567|P04114|P37840|P02775|P31947|P14174|P31946|P23528|P68371|P36955|P15153|P18428|O43707|P02538|P01024|P00734|Q06830|P31146|P13501|P01042|P21741|P02748|P21333|P05106|P63000|P09493|P02649|P08238|P55209|P62258|P10809|P04179|Q13418|P61586|P04632|Q92930|P02790|P61158|P00747|P02647|P00918|P01137|P02753|P60953|P29972|Q15836|P52565|P27797|Q9Y6C2|P13671|Q70J99|P04040|P68871|P07900|P00491|P17301|P30048|P02655|P11021|P16109|P07996|P55072|P02652|P07948|P02654|Q9P0L0|P30101|O15144|P02765|P61088|P07384|P07203|P01019|P16671|P04004|Q04917|Q9NQC3|P23229
7265	4.5262E-5	5.3967E-4	12	112	383	14306	Ras protein signal transduction	Q14344|P62873|P11234|P02649|P12931|P52565|P61586|P52566|P02656|P31946|P23528|P02647
45940	4.5869E-5	5.4472E-4	5	16	383	14306	positive regulation of steroid metabolic process	P02649|P01019|P02652|P02647|P02654
10876	5.4462E-5	6.4121E-4	14	151	383	14306	lipid localization	P02753|P04114|P02749|P08519|O14791|P02649|P18428|P02655|P16671|P02656|O95445|P02647|P02652|P02654
6800	5.4645E-5	6.4121E-4	9	65	383	14306	oxygen and reactive oxygen species metabolic process	P30041|P01019|P04179|P30048|P22352|P04040|P07203|P32119|Q06830
42542	5.4645E-5	6.4121E-4	9	65	383	14306	response to hydrogen peroxide	P30041|P29972|P04179|P30048|P22352|P04040|P07203|P32119|Q06830
40011	5.5542E-5	6.4916E-4	27	440	383	14306	locomotion	P02776|P02751|P01031|P04114|P05546|P02775|P23528|P18428|P15153|Q9NX76|P16109|P07996|P13501|P31146|P05556|Q01518|P26038|P16284|P07203|P05106|P35579|P06576|P62258|P35908|P23229|P02647|P01137
6662	5.7037E-5	6.6401E-4	8	51	383	14306	glycerol ether metabolic process	P04114|P02649|P02749|P02656|P04040|P07203|P02652|P02654
45807	5.7503E-5	6.6682E-4	7	38	383	14306	positive regulation of endocytosis	P17301|P37840|P02765|P27797|P04004|O43707|P01024
52548	6.1000E-5	7.0460E-4	11	98	383	14306	regulation of endopeptidase activity	P37840|P10809|P02748|P31947|P04004|P11021|P13671|P07203|P07996|P00734|P55072
6986	6.1801E-5	7.1107E-4	9	66	383	14306	response to unfolded protein	P11142|P07900|P08107|P08238|P10809|P11021|P04792|P55072|P17066
45806	6.3560E-5	7.2847E-4	5	17	383	14306	negative regulation of endocytosis	P02655|P02656|P01137|P63000|P02654
9056	6.5356E-5	7.4617E-4	48	1006	383	14306	catabolic process	P04406|Q01813|P04114|P25311|P04075|P06733|P48735|P04040|P30041|P08107|P00491|P14625|P13929|P30048|P02655|P02656|P09104|P11021|P32119|P55072|P02652|P02760|Q06830|P25325|P60174|P40926|P22352|P61088|P61626|P06744|P07203|P19367|P35579|P02649|P00558|P27169|P48047|Q16762|P52209|P16671|P07339|Q04917|P14618|Q96PD5|Q99798|O75390|P00747|P01137
6944	6.5854E-5	7.4896E-4	8	52	383	14306	cellular membrane fusion	O00161|Q9P0L0|P31146|O75558|P21926|Q15836|P61006|P54920
30334	7.2667E-5	8.2328E-4	17	216	383	14306	regulation of cell migration	P01031|P31146|P18206|P02749|P05106|Q14344|P09493|P02649|P17301|P01019|Q13418|P04004|P16109|Q9NQC3|P07996|P01137|Q00013
43032	7.4652E-5	8.2987E-4	3	4	383	14306	positive regulation of macrophage activation	P18428|P10809|P07996
51919	7.4652E-5	8.2987E-4	3	4	383	14306	positive regulation of fibrinolysis	P03952|P00748|P00747
10916	7.4652E-5	8.2987E-4	3	4	383	14306	negative regulation of very-low-density lipoprotein particle clearance	P02655|P02656|P02654
10915	7.4652E-5	8.2987E-4	3	4	383	14306	regulation of very-low-density lipoprotein particle clearance	P02655|P02656|P02654
32488	7.4652E-5	8.2987E-4	3	4	383	14306	Cdc42 protein signal transduction	P02649|P02656|P02647
61025	7.5774E-5	8.3295E-4	8	53	383	14306	membrane fusion	O00161|Q9P0L0|P31146|O75558|P21926|Q15836|P61006|P54920
6909	7.5774E-5	8.3295E-4	8	53	383	14306	phagocytosis	P31146|P18428|Q9ULV4|Q15485|P16284|P16671|Q70J99|P07996
18904	7.5774E-5	8.3295E-4	8	53	383	14306	organic ether metabolic process	P04114|P02649|P02749|P02656|P04040|P07203|P02652|P02654
10466	8.0931E-5	8.8635E-4	6	28	383	14306	negative regulation of peptidase activity	P37840|P31947|P04004|P11021|P07203|P07996
51345	8.6441E-5	9.4319E-4	16	198	383	14306	positive regulation of hydrolase activity	P08567|P02749|P02748|P50148|P13671|P09493|Q14344|P62873|P17301|P01019|P10809|P02655|P11021|P55072|P00734|P02647
45785	8.8173E-5	9.5328E-4	9	69	383	14306	positive regulation of cell adhesion	P09493|P17301|Q13418|Q9Y6C2|P16671|P04004|P16109|P23229|P07996
34621	8.8265E-5	9.5328E-4	23	355	383	14306	cellular macromolecular complex subunit organization	P02679|P04350|P07437|P02671|Q71U36|P12931|P02675|Q8WZ42|P27797|P68363|P21333|P02743|P68371|P63000|P07900|P06396|P55209|P10809|P68366|Q9BUF5|P01137|Q9H4B7|P62805
40012	8.8332E-5	9.5328E-4	18	241	383	14306	regulation of locomotion	P01031|P31146|P18206|P37840|P02749|P05106|Q14344|P09493|P02649|P17301|P01019|Q13418|P04004|P16109|Q9NQC3|P07996|P01137|Q00013
52547	9.6382E-5	1.0364E-3	11	103	383	14306	regulation of peptidase activity	P37840|P10809|P02748|P31947|P04004|P11021|P13671|P07203|P07996|P00734|P55072
50801	9.9129E-5	1.0620E-3	25	406	383	14306	ion homeostasis	P21926|P37840|P27797|P16615|P10643|P02730|P62873|P14625|P30048|P00738|P00450|P00734|P13501|P02787|P01042|P02788|P50148|P06576|Q14344|P02649|P01019|P04179|Q13418|P02790|P01137
6066	1.0861E-4	1.1595E-3	26	433	383	14306	alcohol metabolic process	P04406|P02753|P04114|Q01813|P37840|P06733|P04075|P04040|O14791|P13929|P02656|P09104|P02652|P02654|P60174|P40926|P62140|P06744|P19367|P02649|P27169|P00558|P52209|P14618|P02647|P00387
23033	1.2595E-4	1.3397E-3	83	2100	383	14306	signaling pathway	Q86YW5|P02776|P01031|P62820|P08567|P13987|P61204|Q8N474|P12931|Q96AX2|Q15286|P31947|P61006|P14174|P31946|P23528|P18085|P61106|P11234|P15153|P18428|P01024|P32119|P00734|Q9NRW1|P02787|P05556|Q9UL25|P21333|P05106|Q9H0U4|P35579|P63000|Q14344|P02649|P62258|P10809|Q13418|P61586|Q92930|O00194|P02647|P01137|P07359|P60953|P61026|P52565|P27797|P52566|P13224|P59190|P61020|P16615|Q13162|Q14644|P10644|P62158|P27348|P62873|P17301|P62879|P02656|P11021|P20340|Q15907|P07996|P61225|P55072|P19086|P62834|P62805|P61224|P50148|P61088|P08514|Q13637|P51149|P51148|P06396|P01019|P16671|Q04917|P23229
7229	1.2870E-4	1.3640E-3	8	57	383	14306	integrin-mediated signaling pathway	P08567|P05556|P17301|Q13418|P08514|P23229|P05106|P35579
19318	1.3776E-4	1.4548E-3	15	185	383	14306	hexose metabolic process	P04406|P60174|Q01813|P40926|P02753|P62140|P04075|P06733|P06744|P19367|P13929|P00558|P52209|P09104|P14618
9987	1.3884E-4	1.4611E-3	284	9369	383	14306	cellular process	P04350|P07437|P04114|P78417|P23528|P07737|O14791|P11142|O75558|P13647|P09493|Q14344|P62258|P55209|P00558|P61586|O75563|P07237|P01137|Q13201|Q99439|P18206|Q01813|P52565|Q13642|P52566|P16157|P09871|P13671|P00488|P04040|P10643|P35609|P10644|P27348|P00491|P14625|P11021|P55072|P63104|P07948|Q9H299|P30101|P27824|P35612|P35611|Q15485|P61088|P19367|Q15084|P06576|P06396|P27169|P01019|P23284|Q04917|P14618|Q99798|Q96PD5|O75390|P01031|P61204|P21926|P37840|P31947|P60709|P31946|P05976|P18085|P36955|P11234|P18428|P00738|P51572|P00734|Q06830|Q9NRW1|P02679|P01042|P40926|Q08495|P02675|P49755|Q15019|P21333|P28289|P08779|P05106|P24928|P16452|P47755|P47756|P04179|Q13418|P04275|Q15555|P04792|P00747|P54920|Q8TC12|Q15836|Q8WZ42|P27797|Q9Y6C2|P13224|P19827|P61981|P05141|P14770|P07900|O43866|P62873|P08107|P62879|O00429|P00450|P20340|P16109|Q9P0L0|Q9NR31|P50148|P08514|Q15942|P51149|P51148|P26641|P50552|Q27J81|P04004|P24557|Q9NQC3|Q9Y624|P08567|P04406|Q8N474|Q71U36|Q9ULV4|Q15286|P35527|Q14141|P02730|P61106|P15153|P02533|P40197|O43707|P02538|O00161|P13501|P31146|P21741|P05556|Q9Y490|P48059|P02749|P19013|P02748|P22352|P02745|O15511|P02743|Q16643|P80108|P12259|P02649|P08238|O95197|P67936|P02647|Q86UX7|P02549|Q9H4B7|O15400|P60953|P04075|P45880|Q70J99|P61020|Q9Y251|P16615|P30041|P12814|P52907|P35232|P30044|P17301|P30048|P68032|P02656|P50990|P09104|Q00610|Q15907|P00403|P02652|P02654|P02671|Q14254|P60174|O15144|O15145|O15143|P12236|P61626|Q15691|P35908|P63261|O95445|P07355|Q86YW5|P02776|P62820|P12931|P06733|P61006|P48735|P14174|P30405|P11171|P68371|P21796|P11166|P68366|P11169|P13804|P23219|P36542|P32119|Q9BUF5|P25325|P00915|P02787|P02788|P62140|P26038|P22314|P07360|P68363|P06744|P35579|P63000|P35580|Q05682|P06753|P10809|Q00325|P52209|P02790|P61158|P00918|P07359|Q9Y277|P02750|P02751|P02753|P25311|P29972|Q13162|P61163|Q9HBI1|P61160|P13929|P07996|P02760|P62805|Q01518|P02768|P60660|P02765|P16284|P08493|P07203|Q93084|P62937|O75396|Q9NYU2|P08185|Q16762|P48047|P16671|P07339|P25705|O75947|P23229
7568	1.4070E-4	1.4753E-3	13	145	383	14306	aging	P13501|P27824|P48059|P27797|P02746|P36955|P06396|P13929|P04179|Q13418|Q9NQC3|P23219|P01137
1909	1.4375E-4	1.4915E-3	4	11	383	14306	leukocyte mediated cytotoxicity	P07437|Q70J99|P68371|Q06830
10543	1.4375E-4	1.4915E-3	4	11	383	14306	regulation of platelet activation	P08567|P02649|P16109|P00734
15669	1.4375E-4	1.4915E-3	4	11	383	14306	gas transport	P69905|P29972|P68871|P00918
51592	1.4586E-4	1.5080E-3	8	58	383	14306	response to calcium ion	P02679|P02671|P02675|Q8WZ42|P08493|P60709|P07996|P62158
10927	1.4779E-4	1.5178E-3	6	31	383	14306	cellular component assembly involved in morphogenesis	P09493|P21926|Q8WZ42|Q13418|P68032|P28289
30003	1.4783E-4	1.5178E-3	18	251	383	14306	cellular cation homeostasis	P13501|P02787|P01042|P02788|P27797|P16615|P10643|Q14344|P06576|P62873|P02649|P14625|P01019|P00450|P00738|P02790|P00734|P01137
50764	1.4903E-4	1.5249E-3	5	20	383	14306	regulation of phagocytosis	P17301|P02765|P27797|P01024|P01137
55092	1.5209E-4	1.5455E-3	7	44	383	14306	sterol homeostasis	P04114|P02649|P02655|P02656|O95445|P02652|P02647
42632	1.5209E-4	1.5455E-3	7	44	383	14306	cholesterol homeostasis	P04114|P02649|P02655|P02656|O95445|P02652|P02647
8203	1.5694E-4	1.5893E-3	10	91	383	14306	cholesterol metabolic process	O14791|P04114|P02649|P27169|P02656|P04040|P02652|P02647|P00387|P02654
43281	1.7196E-4	1.7355E-3	10	92	383	14306	regulation of caspase activity	P37840|P10809|P02748|P31947|P11021|P13671|P07203|P07996|P00734|P55072
35303	1.7783E-4	1.7886E-3	6	32	383	14306	regulation of dephosphorylation	P08567|P17301|P14625|P62258|P31946|P01137
51016	1.8292E-4	1.8335E-3	3	5	383	14306	barbed-end actin filament capping	P06396|P35612|P35611
50790	1.8545E-4	1.8526E-3	43	907	383	14306	regulation of catalytic activity	P01031|P08567|P37840|Q8WZ42|P07951|P31947|P13671|P31946|P61981|P10644|P62873|P14625|P17301|P30048|P02655|P02656|P11021|P07996|P32119|P00734|P55072|P02652|P19086|P02654|Q01518|P02749|P02748|P50148|P61088|P21333|P07203|P05106|Q14344|P09493|P50395|P02649|P01019|P10809|P04179|Q13418|P04004|P02647|P01137
43154	1.9134E-4	1.8923E-3	5	21	383	14306	negative regulation of caspase activity	P37840|P31947|P11021|P07203|P07996
48259	1.9134E-4	1.8923E-3	5	21	383	14306	regulation of receptor-mediated endocytosis	P02655|P04004|P02656|P63000|P02654
51017	1.9134E-4	1.8923E-3	5	21	383	14306	actin filament bundle assembly	Q05682|P35612|Q08495|P35611|O43707
70887	1.9408E-4	1.9130E-3	24	399	383	14306	cellular response to chemical stimulus	P02776|P31146|P13501|P37840|P29972|P22352|P04040|P07203|P10644|P30041|P09493|P30044|P62873|P14625|P17301|P62879|P18428|P04179|P30048|P11021|P32119|P55072|P01137|Q06830
15914	2.1250E-4	2.0875E-3	6	33	383	14306	phospholipid transport	P02649|P02655|P02656|P02652|P02647|P02654
32880	2.1962E-4	2.1504E-3	14	172	383	14306	regulation of protein localization	P01031|P02753|P52565|P50148|P21333|Q15019|P14174|P31946|P61106|P61586|P02647|P02652|P01137|Q06830
48193	2.2151E-4	2.1618E-3	12	132	383	14306	Golgi vesicle transport	O00161|Q9NR31|O75396|P11142|P61106|O15400|P49755|P61006|Q00610|P55072|P54920|Q9NRW1
55088	2.3443E-4	2.2803E-3	8	62	383	14306	lipid homeostasis	P04114|P02649|P02655|P02656|O95445|P02652|P02647|P55056
19216	2.3773E-4	2.3048E-3	12	133	383	14306	regulation of lipid metabolic process	P04114|P02649|P37840|P01019|P02655|P02656|O95445|P02652|P02647|P01011|P01137|P02654
9888	2.4765E-4	2.3931E-3	37	750	383	14306	tissue development	Q8N474|P02753|P18206|P04259|Q8WZ42|P35527|P31947|P23528|P16615|P10644|P07737|P13645|P17301|P13929|P13647|P02533|P68032|P04264|P02538|Q14254|P60660|P19013|P08493|P08779|P07203|P09493|Q14344|P50552|P06396|P01019|Q13418|P61586|P35908|P00747|P00918|Q9Y624|P01137
55080	2.5042E-4	2.4121E-3	19	285	383	14306	cation homeostasis	P13501|P02787|P01042|P02788|P27797|P16615|P10643|Q14344|P06576|P62873|P02649|P14625|P01019|P04179|P00450|P00738|P02790|P00734|P01137
51707	2.5493E-4	2.4475E-3	22	357	383	14306	response to other organism	P13501|P81605|P04114|P02788|P37840|P02775|P22352|P06733|Q70J99|P61626|P07203|P23528|P61769|P26641|P18428|P30048|P01009|P16109|Q96PD5|P32119|P04792|P01137
32502	2.6046E-4	2.4925E-3	116	3235	383	14306	developmental process	P07437|P08567|P04114|Q8N474|P35527|P37802|P23528|P07737|P13645|P13647|P05452|P02533|P02538|P13501|P05556|P21741|P48059|P02749|P19013|P02746|Q16643|P09493|Q14344|P02649|P08238|P09211|P62258|P61586|P02647|P02549|P01137|P18206|P60953|P52565|Q13642|P52566|P09871|P13671|P16615|P10644|P17301|P30048|P68032|P09486|P11021|P00403|P02652|P07948|Q14254|P60174|P27824|P35612|P06576|P06396|P01019|P35908|Q04917|P07355|Q13045|P01031|P04259|P21926|P31947|P61006|P60709|P05976|P18085|P36955|P23219|P04264|P32119|P00734|Q06830|Q13103|P01042|Q15019|P06744|P28289|P08779|P05106|P35579|P63000|P16452|P06753|P10809|P04179|Q13418|P04275|P61158|P00747|P00918|P54920|P02750|P02751|P02753|P29972|Q8WZ42|Q15836|P27797|P68871|P61981|P13929|O00429|P16109|P07996|Q01518|P60660|P02765|P08493|P50148|P07203|P50552|P25705|Q9NQC3|P23229|Q9Y624
7162	2.6658E-4	2.5428E-3	7	48	383	14306	negative regulation of cell adhesion	P06576|P01042|P52565|P52566|P07996|P00747|P01137
10744	2.9848E-4	2.8199E-3	4	13	383	14306	positive regulation of macrophage derived foam cell differentiation	P02776|P04114|P01019|P16671
30866	2.9848E-4	2.8199E-3	4	13	383	14306	cortical actin cytoskeleton organization	P08567|Q9Y490|P27797|P11171
30865	2.9848E-4	2.8199E-3	4	13	383	14306	cortical cytoskeleton organization	P08567|Q9Y490|P27797|P11171
31032	3.0275E-4	2.8510E-3	5	23	383	14306	actomyosin structure organization	Q99439|P09493|Q8WZ42|P68032|P28289
6916	3.0596E-4	2.8654E-3	15	199	383	14306	anti-apoptosis	Q8N474|P37840|P52565|P07203|P23528|P02649|P08107|P14625|P09211|P04179|P11021|P07996|P32119|P04792|P63104
42157	3.0621E-4	2.8654E-3	9	81	383	14306	lipoprotein metabolic process	O14791|P04114|P02649|P16671|P02656|O95445|P02652|P02647|P02654
16125	3.4168E-4	3.1872E-3	10	100	383	14306	sterol metabolic process	O14791|P04114|P02649|P27169|P02656|P04040|P02652|P02647|P00387|P02654
55072	3.4924E-4	3.2475E-3	6	36	383	14306	iron ion homeostasis	P02787|P02788|P04179|P00450|P00738|P02790
1867	3.5856E-4	3.2724E-3	3	6	383	14306	complement activation, lectin pathway	O75636|Q15485|P04264
10985	3.5856E-4	3.2724E-3	3	6	383	14306	negative regulation of lipoprotein particle clearance	P02655|P02656|P02654
10955	3.5856E-4	3.2724E-3	3	6	383	14306	negative regulation of protein maturation by peptide bond cleavage	P05155|P07996|P01023
2922	3.5856E-4	3.2724E-3	3	6	383	14306	positive regulation of humoral immune response	P13671|P02790|P01024
34379	3.5856E-4	3.2724E-3	3	6	383	14306	very-low-density lipoprotein particle assembly	P04114|P02656|P02654
42159	3.5856E-4	3.2724E-3	3	6	383	14306	lipoprotein catabolic process	P04114|P02649|P16671
23052	3.8650E-4	3.5165E-3	112	3131	383	14306	signaling	P13987|P08567|Q8N474|Q9ULV4|Q15286|P23528|P61106|P15153|P13501|P21741|P05556|P02745|Q14344|O00299|P02649|P62258|P61586|Q92930|O75563|P02647|P01137|P60953|P61026|P52565|P52566|Q15404|P16157|P61020|P16615|Q14644|P10644|P27348|P35232|P17301|P02656|Q15907|P11021|P61225|P55072|P19086|P61224|P63104|P07948|P62834|P02671|P30101|Q15485|P61088|Q13637|P50395|P06396|P01019|Q04917|Q13576|Q86YW5|P02776|P01031|P62820|P61204|P12931|P21926|P37840|Q96AX2|P31947|P61006|P14174|P31946|P21796|P18085|P11234|P18428|P01024|P32119|P00734|Q9NRW1|P02679|P02787|P02675|Q9UL25|P21333|Q9H0U4|P05106|P35579|P63000|Q12955|P10809|Q13418|Q15555|O00194|Q00013|P07359|O75636|P27797|P13224|P59190|Q13162|P62158|P07900|P62873|P62879|P20340|P07996|P62805|Q01518|P16284|P50148|P08514|P51149|Q15942|P51148|P16671|P23229
45834	3.9130E-4	3.5384E-3	7	51	383	14306	positive regulation of lipid metabolic process	P02649|P01019|P02655|P02652|P02647|P01137|P02654
3018	3.9130E-4	3.5384E-3	7	51	383	14306	vascular process in circulatory system	P02649|P01042|P12931|P01019|P04179|P07203|P68871
30336	4.0264E-4	3.6299E-3	8	67	383	14306	negative regulation of cell migration	P01031|P09493|P18206|P02649|P02749|Q13418|P07996|P01137
48646	5.0058E-4	4.4991E-3	22	375	383	14306	anatomical structure formation involved in morphogenesis	P07355|P02751|Q8N474|P02753|P21926|Q8WZ42|P28289|P06744|P07203|P23528|P05106|P35579|P10644|P07737|Q14344|P09493|P06576|P50552|Q13418|P68032|Q9NQC3|P07996
45765	5.2306E-4	4.6869E-3	9	87	383	14306	regulation of angiogenesis	P02776|P01031|P36955|P02749|P29972|P13671|P04264|P07996|P01024
1937	5.4612E-4	4.8788E-3	4	15	383	14306	negative regulation of endothelial cell proliferation	P02649|P02749|P25705|P07996
10743	5.5402E-4	4.9333E-3	5	26	383	14306	regulation of macrophage derived foam cell differentiation	P02776|P04114|P01019|P16671|P05106
8219	5.5555E-4	4.9333E-3	34	698	383	14306	cell death	P01031|P37840|P31947|P13671|P31946|P10643|P21796|O14791|O43866|P11234|O00429|P68032|P51572|P07996|P00734|P55072|P02748|P22314|P07360|P12236|P61626|P07203|P63000|P06396|O95197|P10809|P62258|P04179|P07339|P14618|Q9NQC3|P00747|P04792|P01137
60341	5.8178E-4	5.1507E-3	19	305	383	14306	regulation of cellular localization	P01031|P02753|P37840|P50148|P21333|Q70J99|P14174|P62158|P11234|P01019|P61586|Q92930|P23219|Q9NQC3|O00194|P02647|P02652|P01137|Q06830
35304	6.1503E-4	5.3490E-3	3	7	383	14306	regulation of protein amino acid dephosphorylation	P62258|P31946|P01137
60263	6.1503E-4	5.3490E-3	3	7	383	14306	regulation of respiratory burst	P15153|P18428|P63000
2544	6.1503E-4	5.3490E-3	3	7	383	14306	chronic inflammatory response	P13501|Q70J99|P07996
51131	6.1503E-4	5.3490E-3	3	7	383	14306	chaperone-mediated protein complex assembly	P07900|P10809|P02743
10310	6.1503E-4	5.3490E-3	3	7	383	14306	regulation of hydrogen peroxide metabolic process	P15153|P32119|P63000
10269	6.1503E-4	5.3490E-3	3	7	383	14306	response to selenium ion	P04114|P22352|P07203
45833	6.2893E-4	5.4474E-3	6	40	383	14306	negative regulation of lipid metabolic process	P02649|P02655|P02656|O95445|P02652|P02654
16265	6.3003E-4	5.4474E-3	34	703	383	14306	death	P01031|P37840|P31947|P13671|P31946|P10643|P21796|O14791|O43866|P11234|O00429|P68032|P51572|P07996|P00734|P55072|P02748|P22314|P07360|P12236|P61626|P07203|P63000|P06396|O95197|P10809|P62258|P04179|P07339|P14618|Q9NQC3|P00747|P04792|P01137
50865	6.3710E-4	5.4758E-3	14	191	383	14306	regulation of cell activation	P31146|P08567|P37840|Q70J99|P14174|P02649|P00491|P10809|P18428|P16109|P07996|P32119|P00734|P01137
31344	6.4887E-4	5.4758E-3	11	128	383	14306	regulation of cell projection organization	P02649|P17301|P60953|Q13418|P52565|P61586|Q04917|Q9NQC3|P61158|Q16643|P63000
40013	6.5799E-4	5.4758E-3	8	72	383	14306	negative regulation of locomotion	P01031|P09493|P18206|P02649|P02749|Q13418|P07996|P01137
7275	6.6324E-4	5.4758E-3	106	2972	383	14306	multicellular organismal development	P07437|P08567|P04114|Q8N474|P35527|P37802|P23528|P07737|P13645|P13647|P05452|P02533|P02538|P05556|P21741|P02749|P19013|P02746|Q16643|P09493|Q14344|P02649|P08238|P62258|P09211|P61586|P02647|P02549|P01137|P18206|P60953|P52565|Q13642|P52566|P09871|P13671|P16615|P10644|P17301|P30048|P68032|P09486|P11021|P00403|P02652|P07948|P60174|Q14254|P35612|P06576|P06396|P01019|P35908|Q04917|P07355|Q13045|P01031|P04259|P21926|P31947|P60709|P05976|P18085|P36955|P04264|P32119|P00734|Q06830|Q13103|P01042|Q15019|P06744|P08779|P05106|P35579|P16452|P10809|P06753|P04179|Q13418|P04275|P61158|P00747|P00918|P54920|P02751|P02753|P29972|Q8WZ42|P27797|P68871|P61981|P13929|O00429|P16109|P07996|P60660|P02765|P08493|P50148|P07203|P50552|P25705|Q9NQC3|P23229|Q9Y624
6754	6.7139E-4	5.4758E-3	9	90	383	14306	ATP biosynthetic process	P06576|P48047|P04075|P25705|O75947|P36542|P16615|Q93084|P01137
51279	7.1287E-4	5.4758E-3	4	16	383	14306	regulation of release of sequestered calcium ion into cytosol	P37840|P00734|P01137|P62158
80010	7.1287E-4	5.4758E-3	4	16	383	14306	regulation of oxygen and reactive oxygen species metabolic process	P15153|P07996|P32119|P63000
50766	7.1287E-4	5.4758E-3	4	16	383	14306	positive regulation of phagocytosis	P17301|P02765|P27797|P01024
44004	7.1492E-4	5.4758E-3	2	2	383	14306	disruption by symbiont of host cells	P02768|P02748
52331	7.1492E-4	5.4758E-3	2	2	383	14306	hemolysis of cells in other organism involved in symbiotic interaction	P02768|P02748
52332	7.1492E-4	5.4758E-3	2	2	383	14306	modification by organism of cell membrane in other organism involved in symbiotic interaction	P02768|P02748
60696	7.1492E-4	5.4758E-3	2	2	383	14306	regulation of phospholipid catabolic process	P02655|P02654
60621	7.1492E-4	5.4758E-3	2	2	383	14306	negative regulation of cholesterol import	P02656|P02652
60620	7.1492E-4	5.4758E-3	2	2	383	14306	regulation of cholesterol import	P02656|P02652
71260	7.1492E-4	5.4758E-3	2	2	383	14306	cellular response to mechanical stimulus	Q99439|P29972
52025	7.1492E-4	5.4758E-3	2	2	383	14306	modification by symbiont of host cell membrane	P02768|P02748
52043	7.1492E-4	5.4758E-3	2	2	383	14306	modification by symbiont of host cellular component	P02768|P02748
52111	7.1492E-4	5.4758E-3	2	2	383	14306	modification by symbiont of host structure	P02768|P02748
9439	7.1492E-4	5.4758E-3	2	2	383	14306	cyanate metabolic process	P25325|Q16762
9440	7.1492E-4	5.4758E-3	2	2	383	14306	cyanate catabolic process	P25325|Q16762
52188	7.1492E-4	5.4758E-3	2	2	383	14306	modification of cellular component in other organism involved in symbiotic interaction	P02768|P02748
52185	7.1492E-4	5.4758E-3	2	2	383	14306	modification of structure of other organism involved in symbiotic interaction	P02768|P02748
44179	7.1492E-4	5.4758E-3	2	2	383	14306	hemolysis of cells in other organism	P02768|P02748
1907	7.1492E-4	5.4758E-3	2	2	383	14306	killing by symbiont of host cells	P02768|P02748
1897	7.1492E-4	5.4758E-3	2	2	383	14306	cytolysis by symbiont of host cells	P02768|P02748
1868	7.1492E-4	5.4758E-3	2	2	383	14306	regulation of complement activation, lectin pathway	P05155|P01023
1869	7.1492E-4	5.4758E-3	2	2	383	14306	negative regulation of complement activation, lectin pathway	P05155|P01023
51715	7.1492E-4	5.4758E-3	2	2	383	14306	cytolysis of cells of another organism	P02768|P02748
51801	7.1492E-4	5.4758E-3	2	2	383	14306	cytolysis of cells in other organism involved in symbiotic interaction	P02768|P02748
1969	7.1492E-4	5.4758E-3	2	2	383	14306	regulation of activation of membrane attack complex	P13671|P01024
1970	7.1492E-4	5.4758E-3	2	2	383	14306	positive regulation of activation of membrane attack complex	P13671|P01024
45653	7.1492E-4	5.4758E-3	2	2	383	14306	negative regulation of megakaryocyte differentiation	P02776|P62805
2254	7.1492E-4	5.4758E-3	2	2	383	14306	kinin cascade	P03952|P00748
10762	7.1492E-4	5.4758E-3	2	2	383	14306	regulation of fibroblast migration	P07996|P01137
10763	7.1492E-4	5.4758E-3	2	2	383	14306	positive regulation of fibroblast migration	P07996|P01137
45917	7.1492E-4	5.4758E-3	2	2	383	14306	positive regulation of complement activation	P13671|P01024
32796	7.1492E-4	5.4758E-3	2	2	383	14306	uropod organization	P31146|P35579
19836	7.1492E-4	5.4758E-3	2	2	383	14306	hemolysis by symbiont of host erythrocytes	P02768|P02748
2542	7.1492E-4	5.4758E-3	2	2	383	14306	Factor XII activation	P03952|P00748
2353	7.1492E-4	5.4758E-3	2	2	383	14306	plasma kallikrein-kinin cascade	P03952|P00748
33625	7.1492E-4	5.4758E-3	2	2	383	14306	positive regulation of integrin activation	P08567|P12931
33623	7.1492E-4	5.4758E-3	2	2	383	14306	regulation of integrin activation	P08567|P12931
7597	7.1492E-4	5.4758E-3	2	2	383	14306	blood coagulation, intrinsic pathway	P02749|P00748
30836	7.1492E-4	5.4758E-3	2	2	383	14306	positive regulation of actin filament depolymerization	P08567|P23528
35150	7.2036E-4	5.4758E-3	6	41	383	14306	regulation of tube size	P02649|P01042|P01019|P04179|P07203|P68871
43393	7.2036E-4	5.4758E-3	6	41	383	14306	regulation of protein binding	Q05682|P35612|P17301|P35611|P04004|P11171
50880	7.2036E-4	5.4758E-3	6	41	383	14306	regulation of blood vessel size	P02649|P01042|P01019|P04179|P07203|P68871
5996	7.2521E-4	5.4986E-3	15	216	383	14306	monosaccharide metabolic process	P04406|P60174|Q01813|P40926|P02753|P62140|P04075|P06733|P06744|P19367|P13929|P00558|P52209|P09104|P14618
10638	7.2785E-4	5.5045E-3	9	91	383	14306	positive regulation of organelle organization	P07355|P08567|P09493|O15144|P61586|P61088|P23528|P61158|P01137
55066	7.5885E-4	5.7243E-3	16	240	383	14306	di-, tri-valent inorganic cation homeostasis	P13501|P02787|P01042|P02788|P27797|P16615|Q14344|P62873|P02649|P14625|P04179|P00450|P00738|P02790|P00734|P01137
6820	7.8813E-4	5.9300E-3	9	92	383	14306	anion transport	P25325|O14791|O75915|O00299|Q16762|P45880|Q9Y277|P21796|P02730
50777	7.9216E-4	5.9452E-3	5	28	383	14306	negative regulation of immune response	P05155|P07203|P01023|P02760|P01137
51093	8.0753E-4	6.0452E-3	18	289	383	14306	negative regulation of developmental process	P02776|P02753|P02749|P02765|P52565|P02747|P27797|P05106|P36955|P04179|P61586|Q04917|Q9NQC3|P07996|P32119|P00734|P01137|P62805
10594	8.2173E-4	6.1205E-3	6	42	383	14306	regulation of endothelial cell migration	P02649|P02749|P01019|P07996|P05106|P01137
31348	8.2173E-4	6.1205E-3	6	42	383	14306	negative regulation of defense response	P36955|P02649|P05155|P01008|P07203|P01023
6839	8.6524E-4	6.4284E-3	8	75	383	14306	mitochondrial transport	P07900|P06576|P48047|P25705|O75947|P30405|P36542|P63104
9653	8.9278E-4	6.6164E-3	51	1218	383	14306	anatomical structure morphogenesis	P07355|P04114|Q8N474|P21926|P61006|P60709|P23528|P07737|P01042|P02749|P06744|P28289|P05106|P35579|P63000|P09493|Q14344|P02649|P04179|P61586|Q13418|P00747|P01137|P00918|P02751|P02753|P18206|Q8WZ42|Q15836|P29972|Q13642|P68871|P10644|P17301|P13929|P68032|O00429|P16109|P11021|P07996|P02652|Q01518|P08493|P50148|P07203|P06576|P50552|P06396|P01019|Q9NQC3|P23229
30239	9.1266E-4	6.6966E-3	4	17	383	14306	myofibril assembly	P09493|Q8WZ42|P68032|P28289
2474	9.1266E-4	6.6966E-3	4	17	383	14306	antigen processing and presentation of peptide antigen via MHC class I	P61769|P27797|P04439|P13747
10596	9.1266E-4	6.6966E-3	4	17	383	14306	negative regulation of endothelial cell migration	P02649|P02749|P07996|P01137
42311	9.1266E-4	6.6966E-3	4	17	383	14306	vasodilation	P02649|P01042|P04179|P07203
2699	9.3376E-4	6.8345E-3	6	43	383	14306	positive regulation of immune effector process	P61769|P18428|P10809|P13671|P02790|P01024
50794	9.4216E-4	6.8790E-3	197	6224	383	14306	regulation of cellular process	P07437|P04114|P23528|P07737|P09493|Q14344|P62258|P55209|P61586|O75563|P07237|Q92930|P01137|Q99439|P18206|P07951|P52565|P52566|P16157|P13671|P04040|P35609|P10644|P27348|P00491|P14625|P09486|P11021|P55072|P19086|P63104|P07948|P62834|Q9H299|P30101|P35612|P35611|Q15485|P61088|Q13637|Q15084|P06576|P06396|P01019|Q04917|Q13576|P01031|P61204|P37840|Q96AX2|P31947|P31946|P18085|P36955|P11234|P18428|P01024|P00734|Q06830|Q9NRW1|P02679|P01042|P02675|Q08495|Q9UL25|P21333|P05106|P24928|P16452|Q12955|P47755|P47756|P04179|Q13418|Q15555|P04792|P00747|O00194|Q8WZ42|Q15836|Q9Y6C2|P27797|P59190|P61981|P07900|P08107|P62873|P16109|P20340|Q9P0L0|P50148|P51149|Q15942|P51148|P04004|Q9NQC3|O00151|P08567|Q8N474|Q9ULV4|Q15286|P61106|P15153|O43707|P02538|P13501|P31146|P21741|P02749|P02748|P19013|P02747|O15511|Q16643|P11277|P02649|O00299|P08238|P09211|P02647|Q86UX7|P02549|P60953|P61026|P04075|Q15404|Q70J99|P61020|Q14644|P12814|P30041|P52907|P30044|P35232|P17301|P30048|P02655|P02656|Q15907|P61225|P02652|P61224|P02654|P02671|O15144|O15145|O15143|P07384|P50395|Q15691|O95445|P02776|Q86YW5|P07355|P62820|Q13045|P12931|P02775|P06733|P61006|P30405|P14174|P68371|P23219|P32119|P02787|P62140|Q9H0U4|P35579|P63000|P35580|P10809|Q7Z406|P04632|P02790|P61158|Q00013|P00918|O75636|P02751|P02753|P25311|P29972|P68871|Q13162|P62158|P07996|P02760|P62805|Q01518|P02768|P02765|P16284|P07203|P16671|P25705|P23229
10324	9.5970E-4	6.9565E-3	15	222	383	14306	membrane invagination	P31146|Q01518|P37840|P02765|Q9ULV4|Q15485|P16284|Q70J99|P51149|P06576|P02649|P18428|P16671|Q00610|P07996
6897	9.5970E-4	6.9565E-3	15	222	383	14306	endocytosis	P31146|Q01518|P37840|P02765|Q9ULV4|Q15485|P16284|Q70J99|P51149|P06576|P02649|P18428|P16671|Q00610|P07996
8211	9.6454E-4	6.9565E-3	3	8	383	14306	glucocorticoid metabolic process	P08185|Q04917|P02647
10984	9.6454E-4	6.9565E-3	3	8	383	14306	regulation of lipoprotein particle clearance	P02655|P02656|P02654
33627	9.6454E-4	6.9565E-3	3	8	383	14306	cell adhesion mediated by integrin	P05556|P04004|P23229
51098	1.0001E-3	7.1950E-3	14	200	383	14306	regulation of binding	P35612|P35611|P21333|P61088|P11171|P04040|Q05682|P17301|P27169|P01019|P30048|P04004|P32119|P01137
19218	1.0572E-3	7.5876E-3	6	44	383	14306	regulation of steroid metabolic process	P04114|P02649|P01019|P02652|P02647|P02654
30005	1.0992E-3	7.8518E-3	15	225	383	14306	cellular di-, tri-valent inorganic cation homeostasis	P13501|P02787|P01042|P02788|P27797|P16615|Q14344|P02649|P62873|P14625|P00450|P00738|P02790|P00734|P01137
6879	1.0993E-3	7.8518E-3	5	30	383	14306	cellular iron ion homeostasis	P02787|P02788|P00450|P00738|P02790
51272	1.1405E-3	8.1261E-3	11	137	383	14306	positive regulation of cellular component movement	P31146|P17301|P01019|Q13418|P04004|P16109|O43707|P07996|P05106|P01137|P07948
51384	1.1536E-3	8.1997E-3	9	97	383	14306	response to glucocorticoid stimulus	P13501|P36955|P29972|P02746|P22352|P23219|P02652|P01023|P01137
44092	1.1648E-3	8.2594E-3	21	374	383	14306	negative regulation of molecular function	P08567|P37840|P31947|P50148|P21333|P04040|P07203|P61981|P62158|P02649|P30048|Q13418|P04004|P02656|P11021|P07996|P32119|P02647|P02652|P19086|P02654
31099	1.2197E-3	8.6286E-3	8	79	383	14306	regeneration	P02649|P06396|P13929|P02749|P07203|P02652|P00747|P01137
43086	1.2362E-3	8.7241E-3	18	300	383	14306	negative regulation of catalytic activity	P08567|P37840|P31947|P50148|P21333|P07203|P61981|P02649|P30048|Q13418|P04004|P02656|P11021|P07996|P02647|P02652|P19086|P02654
30705	1.3412E-3	9.4204E-3	6	46	383	14306	cytoskeleton-dependent intracellular transport	P35580|P09493|P60660|P68032|P35579|P05976
51495	1.3412E-3	9.4204E-3	6	46	383	14306	positive regulation of cytoskeleton organization	P08567|P09493|O15144|P61586|P23528|P61158
70252	1.4182E-3	9.6403E-3	3	9	383	14306	actin-mediated cell contraction	P09493|P60660|P05976
30212	1.4182E-3	9.6403E-3	3	9	383	14306	hyaluronan metabolic process	Q06033|P19827|P19823
30049	1.4182E-3	9.6403E-3	3	9	383	14306	muscle filament sliding	P09493|P60660|P05976
44269	1.4182E-3	9.6403E-3	3	9	383	14306	glycerol ether catabolic process	P04114|P02656|P02652
33275	1.4182E-3	9.6403E-3	3	9	383	14306	actin-myosin filament sliding	P09493|P60660|P05976
19934	1.4182E-3	9.6403E-3	3	9	383	14306	cGMP-mediated signaling	P02649|P01019|P16671
31529	1.4182E-3	9.6403E-3	3	9	383	14306	ruffle organization	P08567|P09493|P63000
31638	1.4182E-3	9.6403E-3	3	9	383	14306	zymogen activation	P02749|P03952|P00748
42953	1.4182E-3	9.6403E-3	3	9	383	14306	lipoprotein transport	P04114|P02655|P16671
34370	1.4182E-3	9.6403E-3	3	9	383	14306	triglyceride-rich lipoprotein particle remodeling	P02649|P02655|P02652
34374	1.4182E-3	9.6403E-3	3	9	383	14306	low-density lipoprotein particle remodeling	P04114|P01019|P02652
42026	1.4182E-3	9.6403E-3	3	9	383	14306	protein refolding	P07900|P08107|P10809
46461	1.4182E-3	9.6403E-3	3	9	383	14306	neutral lipid catabolic process	P04114|P02656|P02652
46464	1.4182E-3	9.6403E-3	3	9	383	14306	acylglycerol catabolic process	P04114|P02656|P02652
31640	1.4247E-3	9.6404E-3	4	19	383	14306	killing of cells of another organism	O14791|P81605|P02768|P02748
42304	1.4247E-3	9.6404E-3	4	19	383	14306	regulation of fatty acid biosynthetic process	P01019|P02655|P02656|P02654
9206	1.4316E-3	9.6429E-3	9	100	383	14306	purine ribonucleoside triphosphate biosynthetic process	P06576|P48047|P04075|P25705|O75947|P36542|P16615|Q93084|P01137
46034	1.4316E-3	9.6429E-3	9	100	383	14306	ATP metabolic process	P06576|P48047|P04075|P25705|O75947|P36542|P16615|Q93084|P01137
10811	1.4868E-3	9.9921E-3	5	32	383	14306	positive regulation of cell-substrate adhesion	Q13418|Q9Y6C2|P16671|P04004|P07996
42493	1.4963E-3	1.0033E-2	16	256	383	14306	response to drug	P13501|P37840|P29972|P22352|P61769|P00491|P17301|P13929|P04179|P68032|P02655|P09104|P07996|P02652|P01137|P63104
9201	1.5354E-3	1.0249E-2	9	101	383	14306	ribonucleoside triphosphate biosynthetic process	P06576|P48047|P04075|P25705|O75947|P36542|P16615|Q93084|P01137
9145	1.5354E-3	1.0249E-2	9	101	383	14306	purine nucleoside triphosphate biosynthetic process	P06576|P48047|P04075|P25705|O75947|P36542|P16615|Q93084|P01137
51247	1.5994E-3	1.0652E-2	18	307	383	14306	positive regulation of protein metabolic process	P61088|P13671|P14174|P05106|P02649|P17301|P01019|P04004|P11021|P03952|P02790|P07996|P01024|P00748|P55072|P00734|P01137|P07948
910	1.6801E-3	1.1164E-2	6	48	383	14306	cytokinesis	P35580|P11234|Q15286|P23528|P35579|Q14141
51187	1.7144E-3	1.1356E-2	5	33	383	14306	cofactor catabolic process	P40926|P48735|Q99798|O75390|P02760
46486	1.7166E-3	1.1356E-2	12	166	383	14306	glycerolipid metabolic process	P08567|P04114|P02649|P02749|P27169|P02656|P04040|P07203|P02652|P02647|P80108|P02654
51004	1.7436E-3	1.1483E-2	4	20	383	14306	regulation of lipoprotein lipase activity	P02749|P02655|P02656|P02654
50773	1.7436E-3	1.1483E-2	4	20	383	14306	regulation of dendrite development	Q13418|Q04917|P61158|Q16643
9142	1.7612E-3	1.1573E-2	9	103	383	14306	nucleoside triphosphate biosynthetic process	P06576|P48047|P04075|P25705|O75947|P36542|P16615|Q93084|P01137
51223	1.8035E-3	1.1825E-2	11	145	383	14306	regulation of protein transport	P01031|P02753|P61586|P50148|P21333|P14174|P31946|P02652|P02647|Q06830|P01137
51246	1.8725E-3	1.2250E-2	30	635	383	14306	regulation of protein metabolic process	P37840|P27797|P13671|P14174|P31946|P10644|P17301|P11021|P01024|P07996|P00734|P01023|P55072|P07948|P21333|P61088|P05106|P02649|P08238|P05155|P01019|P62258|P04004|O95445|P03952|P02790|P00748|P04792|P02647|P01137
31960	1.8836E-3	1.2296E-2	9	104	383	14306	response to corticosteroid stimulus	P13501|P36955|P29972|P02746|P22352|P23219|P02652|P01023|P01137
9060	1.9665E-3	1.2780E-2	5	34	383	14306	aerobic respiration	P40926|P48735|Q99798|P04040|O75390
46364	1.9665E-3	1.2780E-2	5	34	383	14306	monosaccharide biosynthetic process	P60174|P02753|P52209|P09104|P06744
43085	1.9751E-3	1.2808E-2	27	553	383	14306	positive regulation of catalytic activity	P01031|P08567|P13671|P31946|P10644|P62873|P17301|P02655|P11021|P07996|P32119|P00734|P55072|Q01518|P02749|P02748|P61088|P50148|P05106|P09493|Q14344|P02649|P01019|P10809|Q13418|P02647|P01137
43537	1.9859E-3	1.2822E-2	3	10	383	14306	negative regulation of blood vessel endothelial cell migration	P02649|P07996|P01137
34446	1.9859E-3	1.2822E-2	3	10	383	14306	substrate adhesion-dependent cell spreading	P02751|Q15836|Q13418
31346	2.0393E-3	1.3138E-2	7	67	383	14306	positive regulation of cell projection organization	P17301|P60953|Q13418|P52565|P61586|P61158|P63000
30185	2.1067E-3	1.3335E-2	2	3	383	14306	nitric oxide transport	P29972|P68871
51208	2.1067E-3	1.3335E-2	2	3	383	14306	sequestering of calcium ion	P14625|P27797
10919	2.1067E-3	1.3335E-2	2	3	383	14306	regulation of inositol phosphate biosynthetic process	P08567|P37840
45916	2.1067E-3	1.3335E-2	2	3	383	14306	negative regulation of complement activation	P05155|P01023
34763	2.1067E-3	1.3335E-2	2	3	383	14306	negative regulation of transmembrane transport	P02656|P02652
34447	2.1067E-3	1.3335E-2	2	3	383	14306	very-low-density lipoprotein particle clearance	P02649|P02654
60047	2.1089E-3	1.3335E-2	4	21	383	14306	heart contraction	P09493|P68032|P07203|P05976
3015	2.1089E-3	1.3335E-2	4	21	383	14306	heart process	P09493|P68032|P07203|P05976
51235	2.1106E-3	1.3335E-2	8	86	383	14306	maintenance of location	P30101|P02649|Q9Y490|P14625|P02768|P27797|P21333|P31946
44282	2.1284E-3	1.3419E-2	16	265	383	14306	small molecule catabolic process	P04406|P60174|Q01813|P40926|P04075|P06733|P06744|P19367|P00491|P27169|P13929|P00558|P48047|P52209|P09104|P14618
51046	2.1651E-3	1.3622E-2	15	241	383	14306	regulation of secretion	P01031|P02753|P37840|P29972|Q70J99|P14174|P11234|P01019|Q92930|Q9NQC3|P23219|O00194|P02647|P02652|P01137
44281	2.4294E-3	1.5252E-2	54	1370	383	14306	small molecule metabolic process	P04406|P04114|P37840|P78417|P06733|P14174|P48735|O14791|P23219|P36542|P25325|P00915|P40926|P62140|P02749|P22352|P06744|P02649|P00558|P04179|P52209|P07237|P02647|P01137|P00918|Q8TC12|P02753|Q01813|P29972|P04075|P04040|P16615|P00491|P13929|P02656|P20340|P09104|P02652|P02654|P60174|P07203|P19367|Q93084|P06576|P27169|Q16762|P48047|P25705|P24557|O75947|P14618|Q99798|O75390|P00387
48514	2.4550E-3	1.5380E-2	14	220	383	14306	blood vessel morphogenesis	P07355|P02751|P04114|P06744|P07203|P05106|P35579|P06576|Q14344|P02649|P01019|P16109|Q9NQC3|P07996
6099	2.5237E-3	1.5744E-2	4	22	383	14306	tricarboxylic acid cycle	P40926|P48735|Q99798|O75390
6094	2.5237E-3	1.5744E-2	4	22	383	14306	gluconeogenesis	P60174|P02753|P09104|P06744
7163	2.5486E-3	1.5866E-2	6	52	383	14306	establishment or maintenance of cell polarity	P60953|Q01518|Q13418|P16157|P23528|P35579
51094	2.6122E-3	1.6227E-2	19	347	383	14306	positive regulation of developmental process	P02776|P01031|P13501|P04114|P29972|P52565|P13671|P36955|P00491|P01019|P61586|Q13418|P16671|Q9NQC3|P01024|P61158|P07996|P00918|P01137
31581	2.6767E-3	1.6593E-2	3	11	383	14306	hemidesmosome assembly	P13647|P02533|P23229
70201	2.7520E-3	1.7025E-2	11	153	383	14306	regulation of establishment of protein localization	P01031|P02753|P61586|P50148|P21333|P14174|P31946|P02652|P02647|Q06830|P01137
43524	2.8104E-3	1.7313E-2	6	53	383	14306	negative regulation of neuron apoptosis	P37840|P01019|P04179|P30048|Q13418|P61586
50768	2.8104E-3	1.7313E-2	6	53	383	14306	negative regulation of neurogenesis	P52565|P61586|Q04917|Q9NQC3|P00734|P01137
10517	2.8474E-3	1.7505E-2	7	71	383	14306	regulation of phospholipase activity	P08567|Q14344|P62873|P37840|P01019|P02655|P50148
51897	2.9913E-3	1.8313E-2	4	23	383	14306	positive regulation of protein kinase B signaling cascade	Q13418|P07203|P07996|P01137
46356	2.9913E-3	1.8313E-2	4	23	383	14306	acetyl-CoA catabolic process	P40926|P48735|Q99798|O75390
35239	3.0090E-3	1.8334E-2	13	201	383	14306	tube morphogenesis	P01042|P08493|P23528|P07203|P68871|P07737|Q14344|P50552|P02649|P01019|P04179|Q13418|P01137
2683	3.0128E-3	1.8334E-2	8	91	383	14306	negative regulation of immune system process	P01031|P05155|P07203|P07996|P32119|P01023|P02760|P01137
51174	3.0195E-3	1.8334E-2	26	542	383	14306	regulation of phosphorus metabolic process	P01031|P08567|Q8WZ42|P31947|P14174|P31946|P61981|P10644|P17301|P14625|P30048|P11021|P07996|P32119|P00734|P07948|P50148|P05106|P02649|P01019|P62258|Q13418|P04004|P02790|P02647|P01137
19220	3.0195E-3	1.8334E-2	26	542	383	14306	regulation of phosphate metabolic process	P01031|P08567|Q8WZ42|P31947|P14174|P31946|P61981|P10644|P17301|P14625|P30048|P11021|P07996|P32119|P00734|P07948|P50148|P05106|P02649|P01019|P62258|Q13418|P04004|P02790|P02647|P01137
10810	3.0918E-3	1.8735E-2	6	54	383	14306	regulation of cell-substrate adhesion	Q13418|Q9Y6C2|P16671|P04004|P07996|P00747
9205	3.1271E-3	1.8910E-2	9	112	383	14306	purine ribonucleoside triphosphate metabolic process	P06576|P48047|P04075|P25705|O75947|P36542|P16615|Q93084|P01137
7398	3.1403E-3	1.8951E-2	13	202	383	14306	ectoderm development	Q14254|P04259|P31947|P35527|P08779|P16615|P13645|P17301|P13647|P02533|P35908|P04264|P02538
10769	3.2246E-3	1.9420E-2	8	92	383	14306	regulation of cell morphogenesis involved in differentiation	P02649|Q13418|P52565|P61586|Q04917|Q9NQC3|P61158|P01137
51952	3.2505E-3	1.9497E-2	5	38	383	14306	regulation of amine transport	P37840|P01019|Q15019|P23219|Q9NQC3
6941	3.2505E-3	1.9497E-2	5	38	383	14306	striated muscle contraction	P09493|Q8WZ42|P68032|P04075|P05976
9199	3.3197E-3	1.9871E-2	9	113	383	14306	ribonucleoside triphosphate metabolic process	P06576|P48047|P04075|P25705|O75947|P36542|P16615|Q93084|P01137
51186	3.4168E-3	2.0411E-2	13	204	383	14306	cofactor metabolic process	P60174|P40926|P22352|P48735|P07203|P00491|P04179|P52209|P02790|Q99798|O75390|P02549|P02760
43534	3.4986E-3	2.0732E-2	3	12	383	14306	blood vessel endothelial cell migration	P07203|P02647|P35579
32967	3.4986E-3	2.0732E-2	3	12	383	14306	positive regulation of collagen biosynthetic process	P17301|P00734|P01137
10714	3.4986E-3	2.0732E-2	3	12	383	14306	positive regulation of collagen metabolic process	P17301|P00734|P01137
46503	3.4986E-3	2.0732E-2	3	12	383	14306	glycerolipid catabolic process	P04114|P02656|P02652
14823	3.5147E-3	2.0786E-2	4	24	383	14306	response to activity	P17301|P01019|P04179|Q9NQC3
50821	3.6481E-3	2.1532E-2	5	39	383	14306	protein stabilization	P10809|P27797|P50148|P21333|P02647
5975	3.6819E-3	2.1688E-2	25	522	383	14306	carbohydrate metabolic process	P04406|P02753|Q01813|P06733|P04075|P19827|P48735|P19823|Q14165|P11169|P13929|P09104|P60174|P40926|Q06033|P62140|P06744|P19367|Q9NYU2|Q14697|P00558|P52209|P14618|Q96PD5|O75390
10721	3.7172E-3	2.1809E-2	6	56	383	14306	negative regulation of cell development	P52565|P61586|Q04917|Q9NQC3|P00734|P01137
46890	3.7172E-3	2.1809E-2	6	56	383	14306	regulation of lipid biosynthetic process	P04114|P02649|P01019|P02655|P02656|P02654
9605	3.7562E-3	2.1994E-2	26	551	383	14306	response to external stimulus	P02776|Q99439|P01031|P02753|P05546|P29972|P02775|P36955|P17301|P18428|P15153|Q9NX76|P01008|P11021|P01023|P13501|P31146|P02768|P08493|P06396|P27169|P04179|P07339|Q96PD5|P23229|P01137
23056	3.7998E-3	2.2206E-2	16	281	383	14306	positive regulation of signaling process	Q9P0L0|P37840|Q15836|P21333|P61088|P14174|P04040|P07203|P63000|P01019|P61586|Q13418|P02790|P07996|P01137|P07948
9617	3.8137E-3	2.2243E-2	14	231	383	14306	response to bacterium	P13501|P81605|P02788|P37840|P02775|P61626|P07203|P61769|P18428|P30048|P01009|P16109|Q96PD5|P32119
45595	3.9391E-3	2.2929E-2	26	553	383	14306	regulation of cell differentiation	P02776|P04114|P52565|P27797|P61981|P36955|P00491|P00734|P32119|P62805|P13501|P02747|P50148|Q16643|P05106|P02649|P01019|P04179|Q13418|P61586|P16671|Q04917|Q9NQC3|P61158|P01137|P00918
6164	3.9928E-3	2.3047E-2	10	138	383	14306	purine nucleotide biosynthetic process	P06576|P29972|P48047|P04075|P25705|O75947|P36542|P16615|Q93084|P01137
48167	4.0629E-3	2.3047E-2	6	57	383	14306	regulation of synaptic plasticity	P02649|P37840|P01019|Q04917|Q16643|P61981
6892	4.0629E-3	2.3047E-2	6	57	383	14306	post-Golgi vesicle-mediated transport	O00161|P11142|P61106|O15400|Q00610|P54920
2700	4.0795E-3	2.3047E-2	5	40	383	14306	regulation of production of molecular mediator of immune response	P02753|P02790|P02652|P02647|P01137
2685	4.0795E-3	2.3047E-2	5	40	383	14306	regulation of leukocyte migration	P01031|P17301|P16109|P07996|Q00013
48002	4.0970E-3	2.3047E-2	4	25	383	14306	antigen processing and presentation of peptide antigen	P61769|P27797|P04439|P13747
45429	4.0970E-3	2.3047E-2	4	25	383	14306	positive regulation of nitric oxide biosynthetic process	P07900|P08238|P04179|P68871
10595	4.0970E-3	2.3047E-2	4	25	383	14306	positive regulation of endothelial cell migration	P01019|P07996|P05106|P01137
2824	4.0970E-3	2.3047E-2	4	25	383	14306	positive regulation of adaptive immune response based on somatic recombination of immune receptors built from immunoglobulin superfamily domains	P61769|P10809|P02790|P01024
35308	4.1387E-3	2.3047E-2	2	4	383	14306	negative regulation of protein amino acid dephosphorylation	P62258|P31946
35305	4.1387E-3	2.3047E-2	2	4	383	14306	negative regulation of dephosphorylation	P62258|P31946
70527	4.1387E-3	2.3047E-2	2	4	383	14306	platelet aggregation	P08567|Q86UX7
71549	4.1387E-3	2.3047E-2	2	4	383	14306	cellular response to dexamethasone stimulus	P29972|P01137
71548	4.1387E-3	2.3047E-2	2	4	383	14306	response to dexamethasone stimulus	P29972|P01137
60334	4.1387E-3	2.3047E-2	2	4	383	14306	regulation of interferon-gamma-mediated signaling pathway	P08238|P02790
10755	4.1387E-3	2.3047E-2	2	4	383	14306	regulation of plasminogen activation	P07996|P00748
2740	4.1387E-3	2.3047E-2	2	4	383	14306	negative regulation of cytokine secretion involved in immune response	P02652|P02647
6883	4.1387E-3	2.3047E-2	2	4	383	14306	cellular sodium ion homeostasis	P01019|P10643
10572	4.1387E-3	2.3047E-2	2	4	383	14306	positive regulation of platelet activation	P08567|P16109
10592	4.1387E-3	2.3047E-2	2	4	383	14306	positive regulation of lamellipodium assembly	P61158|P63000
2921	4.1387E-3	2.3047E-2	2	4	383	14306	negative regulation of humoral immune response	P05155|P01023
31639	4.1387E-3	2.3047E-2	2	4	383	14306	plasminogen activation	P02749|P03952
15670	4.1387E-3	2.3047E-2	2	4	383	14306	carbon dioxide transport	P29972|P00918
9144	4.1851E-3	2.3232E-2	9	117	383	14306	purine nucleoside triphosphate metabolic process	P06576|P48047|P04075|P25705|O75947|P36542|P16615|Q93084|P01137
45333	4.1901E-3	2.3232E-2	8	96	383	14306	cellular respiration	P40926|P37840|P04179|P48735|P00403|Q99798|P04040|O75390
50767	4.1955E-3	2.3232E-2	13	209	383	14306	regulation of neurogenesis	P52565|P27797|Q16643|P61981|P36955|P02649|P61586|Q13418|Q04917|Q9NQC3|P61158|P00734|P01137
9152	4.4267E-3	2.4325E-2	9	118	383	14306	purine ribonucleotide biosynthetic process	P06576|P48047|P04075|P25705|O75947|P36542|P16615|Q93084|P01137
50731	4.4318E-3	2.4325E-2	6	58	383	14306	positive regulation of peptidyl-tyrosine phosphorylation	P01019|P04004|P14174|P02790|P05106|P07948
31647	4.4318E-3	2.4325E-2	6	58	383	14306	regulation of protein stability	P10809|P27797|P50148|P21333|P02652|P02647
1516	4.4586E-3	2.4325E-2	3	13	383	14306	prostaglandin biosynthetic process	P24557|P14174|P23219
44058	4.4586E-3	2.4325E-2	3	13	383	14306	regulation of digestive system process	P29972|P02652|P02647
10884	4.4586E-3	2.4325E-2	3	13	383	14306	positive regulation of lipid storage	P04114|P16671|P55056
32411	4.4586E-3	2.4325E-2	3	13	383	14306	positive regulation of transporter activity	P27169|O43707|P62158
46457	4.4586E-3	2.4325E-2	3	13	383	14306	prostanoid biosynthetic process	P24557|P14174|P23219
50729	4.5460E-3	2.4756E-2	5	41	383	14306	positive regulation of inflammatory response	P13501|P17301|P18428|P01019|P01024
51248	4.7276E-3	2.5677E-2	13	212	383	14306	negative regulation of protein metabolic process	P37840|P27797|P21333|P31946|P05106|P05155|P08238|P62258|O95445|P07996|P01023|P00734|P01137
18149	4.7412E-3	2.5677E-2	4	26	383	14306	peptide cross-linking	P16452|P02751|P00488|P07996
2821	4.7412E-3	2.5677E-2	4	26	383	14306	positive regulation of adaptive immune response	P61769|P10809|P02790|P01024
2703	4.8248E-3	2.6082E-2	6	59	383	14306	regulation of leukocyte mediated immunity	P61769|P10809|Q70J99|P02790|P01024|P01137
32409	5.0493E-3	2.7147E-2	5	42	383	14306	regulation of transporter activity	P37840|P27169|O43707|P02652|P62158
15985	5.0493E-3	2.7147E-2	5	42	383	14306	energy coupled proton transport, down electrochemical gradient	P06576|P48047|P25705|O75947|P36542
15986	5.0493E-3	2.7147E-2	5	42	383	14306	ATP synthesis coupled proton transport	P06576|P48047|P25705|O75947|P36542
50867	5.2174E-3	2.8000E-2	9	121	383	14306	positive regulation of cell activation	P31146|P08567|P00491|P18428|P10809|P14174|P16109|P07996|P01137
1568	5.2685E-3	2.8223E-2	15	265	383	14306	blood vessel development	P07355|P02751|P04114|P06744|P07203|P05106|P35579|P06576|Q14344|P02649|P01019|P16109|Q9NQC3|P07996|P00747
9109	5.4501E-3	2.8933E-2	4	27	383	14306	coenzyme catabolic process	P40926|P48735|Q99798|O75390
6090	5.4501E-3	2.8933E-2	4	27	383	14306	pyruvate metabolic process	P60174|P02753|P09104|P06744
10883	5.4501E-3	2.8933E-2	4	27	383	14306	regulation of lipid storage	P04114|P16671|P05106|P55056
50433	5.4501E-3	2.8933E-2	4	27	383	14306	regulation of catecholamine secretion	P37840|P01019|P23219|Q9NQC3
7159	5.4501E-3	2.8933E-2	4	27	383	14306	leukocyte cell-cell adhesion	P05556|P26038|P16109|Q86UX7
70328	5.5631E-3	2.9427E-2	3	14	383	14306	triglyceride homeostasis	P02655|P02656|P55056
7263	5.5631E-3	2.9427E-2	3	14	383	14306	nitric oxide mediated signal transduction	P02649|P01019|P16671
48145	5.5908E-3	2.9469E-2	5	43	383	14306	regulation of fibroblast proliferation	Q8N474|P01019|P29972|P04179|P14174
45766	5.5908E-3	2.9469E-2	5	43	383	14306	positive regulation of angiogenesis	P01031|P29972|P13671|P07996|P01024
2708	6.2264E-3	3.2645E-2	4	28	383	14306	positive regulation of lymphocyte mediated immunity	P61769|P10809|P02790|P01024
2705	6.2264E-3	3.2645E-2	4	28	383	14306	positive regulation of leukocyte mediated immunity	P61769|P10809|P02790|P01024
19319	6.2264E-3	3.2645E-2	4	28	383	14306	hexose biosynthetic process	P60174|P02753|P09104|P06744
6875	6.3399E-3	3.3180E-2	12	195	383	14306	cellular metal ion homeostasis	P13501|Q14344|P62873|P02649|P01042|P14625|P01019|P27797|P16615|P00734|P10643|P01137
1819	6.3986E-3	3.3429E-2	8	103	383	14306	positive regulation of cytokine production	P02776|P01031|P18428|P10809|P01019|P07996|P01024|P01137
35295	6.4265E-3	3.3515E-2	16	297	383	14306	tube development	Q8N474|P01042|P02753|P08493|P07203|P23528|P68871|P05106|P07737|Q14344|P50552|P02649|P01019|P04179|Q13418|P01137
9141	6.7735E-3	3.4167E-2	9	126	383	14306	nucleoside triphosphate metabolic process	P06576|P48047|P04075|P25705|O75947|P36542|P16615|Q93084|P01137
51260	6.7748E-3	3.4167E-2	8	104	383	14306	protein homooligomerization	P27105|Q01813|P04179|P22352|P04275|P14174|P55072|P35609
30388	6.7759E-3	3.4167E-2	2	5	383	14306	fructose 1,6-bisphosphate metabolic process	Q01813|P04075
9188	6.7759E-3	3.4167E-2	2	5	383	14306	ribonucleoside diphosphate biosynthetic process	P06576|P25705
9180	6.7759E-3	3.4167E-2	2	5	383	14306	purine ribonucleoside diphosphate biosynthetic process	P06576|P25705
30240	6.7759E-3	3.4167E-2	2	5	383	14306	skeletal muscle thin filament assembly	Q8WZ42|P68032
9136	6.7759E-3	3.4167E-2	2	5	383	14306	purine nucleoside diphosphate biosynthetic process	P06576|P25705
71384	6.7759E-3	3.4167E-2	2	5	383	14306	cellular response to corticosteroid stimulus	P29972|P01137
71385	6.7759E-3	3.4167E-2	2	5	383	14306	cellular response to glucocorticoid stimulus	P29972|P01137
60055	6.7759E-3	3.4167E-2	2	5	383	14306	angiogenesis involved in wound healing	P07203|P05106
1921	6.7759E-3	3.4167E-2	2	5	383	14306	positive regulation of receptor recycling	P37840|Q15836
10758	6.7759E-3	3.4167E-2	2	5	383	14306	regulation of macrophage chemotaxis	P01031|P07996
32288	6.7759E-3	3.4167E-2	2	5	383	14306	myelin assembly	P21926|Q13418
6172	6.7759E-3	3.4167E-2	2	5	383	14306	ADP biosynthetic process	P06576|P25705
14850	6.7759E-3	3.4167E-2	2	5	383	14306	response to muscle activity	P17301|P01019
2739	6.7759E-3	3.4167E-2	2	5	383	14306	regulation of cytokine secretion involved in immune response	P02652|P02647
51005	6.7759E-3	3.4167E-2	2	5	383	14306	negative regulation of lipoprotein lipase activity	P02656|P02654
10591	6.7759E-3	3.4167E-2	2	5	383	14306	regulation of lamellipodium assembly	P61158|P63000
50748	6.7759E-3	3.4167E-2	2	5	383	14306	negative regulation of lipoprotein metabolic process	O95445|P05106
51262	6.7945E-3	3.4167E-2	5	45	383	14306	protein tetramerization	Q01813|P04179|P22352|P04040|P35609
46165	6.7945E-3	3.4167E-2	5	45	383	14306	alcohol biosynthetic process	P60174|P02753|P52209|P09104|P06744
44253	6.8173E-3	3.4167E-2	3	15	383	14306	positive regulation of multicellular organismal metabolic process	P17301|P00734|P01137
50995	6.8173E-3	3.4167E-2	3	15	383	14306	negative regulation of lipid catabolic process	P02656|P02652|P02654
1944	6.8788E-3	3.4417E-2	15	273	383	14306	vasculature development	P07355|P02751|P04114|P06744|P07203|P05106|P35579|P06576|Q14344|P02649|P01019|P16109|Q9NQC3|P07996|P00747
8637	7.0728E-3	3.5209E-2	4	29	383	14306	apoptotic mitochondrial changes	P04179|O00429|P31947|P07203
51289	7.0728E-3	3.5209E-2	4	29	383	14306	protein homotetramerization	Q01813|P04179|P22352|P35609
7006	7.0728E-3	3.5209E-2	4	29	383	14306	mitochondrial membrane organization	P07900|P37840|O00429|P30405
9260	7.1234E-3	3.5401E-2	9	127	383	14306	ribonucleotide biosynthetic process	P06576|P48047|P04075|P25705|O75947|P36542|P16615|Q93084|P01137
42127	7.2055E-3	3.5750E-2	35	848	383	14306	regulation of cell proliferation	Q8N474|P02753|P25311|P29972|P27797|P31947|P14174|P36955|P35232|P08107|P00491|P17301|P15153|P30048|P09486|P23219|P02538|P07996|P07948|P31146|P02749|P19013|P07384|P07203|P05106|P02649|P01019|P55209|P04179|Q13418|P04632|O75563|P25705|P00747|P01137
10720	7.2232E-3	3.5777E-2	7	84	383	14306	positive regulation of cell development	P36955|Q13418|P52565|P61586|Q9NQC3|P61158|P01137
48729	7.3375E-3	3.6283E-2	15	275	383	14306	tissue morphogenesis	Q8N474|P18206|Q8WZ42|P23528|P10644|P07737|P09493|Q14344|P50552|P17301|P01019|Q13418|P68032|P00918|P01137
30335	7.4870E-3	3.6960E-2	9	128	383	14306	positive regulation of cell migration	P31146|P17301|P01019|Q13418|P04004|P16109|P07996|P05106|P01137
10975	7.5773E-3	3.7343E-2	8	106	383	14306	regulation of neuron projection development	P02649|Q13418|P52565|P61586|Q04917|Q9NQC3|P61158|Q16643
48545	7.6941E-3	3.7856E-2	13	225	383	14306	response to steroid hormone stimulus	P13501|P29972|P22352|P02746|P36955|P01009|P09104|P23219|P07996|P01023|P02652|P01137|P00918
50708	7.7401E-3	3.8019E-2	6	65	383	14306	regulation of protein secretion	P01031|P02753|P14174|P02652|P02647|P01137
1525	7.8085E-3	3.8291E-2	10	152	383	14306	angiogenesis	P07355|P02751|Q14344|P06576|P06744|Q9NQC3|P07203|P07996|P05106|P35579
6084	7.9918E-3	3.8996E-2	4	30	383	14306	acetyl-CoA metabolic process	P40926|P48735|Q99798|O75390
10522	7.9918E-3	3.8996E-2	4	30	383	14306	regulation of calcium ion transport into cytosol	P37840|P00734|P01137|P62158
7589	7.9918E-3	3.8996E-2	4	30	383	14306	body fluid secretion	P07355|P61106|P01042|P29972
9895	8.1685E-3	3.9704E-2	5	47	383	14306	negative regulation of catabolic process	P08238|P02656|P21333|P02652|P02654
1936	8.1685E-3	3.9704E-2	5	47	383	14306	regulation of endothelial cell proliferation	P02649|P02749|P25705|P07996|P05106
9165	8.1771E-3	3.9704E-2	11	177	383	14306	nucleotide biosynthetic process	P06576|P00491|P29972|P48047|P04075|P25705|O75947|P36542|P16615|Q93084|P01137
32965	8.2260E-3	3.9746E-2	3	16	383	14306	regulation of collagen biosynthetic process	P17301|P00734|P01137
45124	8.2260E-3	3.9746E-2	3	16	383	14306	regulation of bone resorption	P12931|P05106|P00918
46850	8.2260E-3	3.9746E-2	3	16	383	14306	regulation of bone remodeling	P12931|P05106|P00918
51960	8.2584E-3	3.9837E-2	13	227	383	14306	regulation of nervous system development	P52565|P27797|Q16643|P61981|P36955|P02649|P61586|Q13418|Q04917|Q9NQC3|P61158|P00734|P01137
51651	8.3273E-3	4.0104E-2	6	66	383	14306	maintenance of location in cell	P30101|P02649|Q9Y490|P02768|P21333|P31946
6732	8.5279E-3	4.1003E-2	10	154	383	14306	coenzyme metabolic process	P60174|P00491|P40926|P04179|P52209|P22352|P48735|Q99798|P07203|O75390
7005	8.6631E-3	4.1518E-2	9	131	383	14306	mitochondrion organization	P07900|P37840|P04179|P30048|O00429|P31947|P30405|P07203|P63104
42327	8.6631E-3	4.1518E-2	9	131	383	14306	positive regulation of phosphorylation	P01019|P04004|P14174|P02790|P07996|P05106|P00734|P01137|P07948
32103	8.7084E-3	4.1668E-2	7	87	383	14306	positive regulation of response to external stimulus	P13501|P17301|P18428|P01019|P07996|P01024|P01137
44283	8.7574E-3	4.1834E-2	21	445	383	14306	small molecule biosynthetic process	P60174|P02753|P37840|P29972|P78417|P04075|P14174|P06744|P16615|Q93084|P06576|P00491|P48047|P52209|P25705|P24557|O75947|P09104|P23219|P36542|P01137
45597	8.9221E-3	4.2488E-2	14	255	383	14306	positive regulation of cell differentiation	P02776|P13501|P04114|P52565|P36955|P00491|P01019|P61586|Q13418|P16671|Q9NQC3|P61158|P01137|P00918
55002	8.9230E-3	4.2488E-2	5	48	383	14306	striated muscle cell development	P09493|Q8WZ42|P68032|P28289|P07203
22406	8.9858E-3	4.2514E-2	4	31	383	14306	membrane docking	P08567|Q15836|P26038|P61006
16525	8.9858E-3	4.2514E-2	4	31	383	14306	negative regulation of angiogenesis	P02776|P36955|P02749|P07996
45428	8.9858E-3	4.2514E-2	4	31	383	14306	regulation of nitric oxide biosynthetic process	P07900|P08238|P04179|P68871
42246	8.9858E-3	4.2514E-2	4	31	383	14306	tissue regeneration	P06396|P13929|P07203|P00747
9150	9.0848E-3	4.2913E-2	9	132	383	14306	purine ribonucleotide metabolic process	P06576|P48047|P04075|P25705|O75947|P36542|P16615|Q93084|P01137
55065	9.2822E-3	4.3776E-2	12	205	383	14306	metal ion homeostasis	P13501|Q14344|P62873|P02649|P01042|P14625|P01019|P27797|P16615|P00734|P10643|P01137
7018	9.3943E-3	4.4234E-2	8	110	383	14306	microtubule-based movement	P07437|P04350|Q71U36|P68366|P68363|Q9BUF5|P68371|Q9H4B7
32844	9.5218E-3	4.4763E-2	9	133	383	14306	regulation of homeostatic process	P13501|P12931|P37840|P01019|P05106|P00734|P00918|P01137|P62158
51302	9.7242E-3	4.5352E-2	5	49	383	14306	regulation of cell division	P21741|P02775|P04040|P01137|P62158
48814	9.7931E-3	4.5352E-2	3	17	383	14306	regulation of dendrite morphogenesis	Q13418|Q04917|P61158
60048	9.7931E-3	4.5352E-2	3	17	383	14306	cardiac muscle contraction	P09493|P68032|P05976
32233	9.7931E-3	4.5352E-2	3	17	383	14306	positive regulation of actin filament bundle assembly	P08567|P09493|P61586
10712	9.7931E-3	4.5352E-2	3	17	383	14306	regulation of collagen metabolic process	P17301|P00734|P01137
6887	9.8953E-3	4.5352E-2	8	111	383	14306	exocytosis	P13501|P08567|Q15836|P49755|P61006|P16157|Q70J99|P63104
45937	9.9745E-3	4.5352E-2	9	134	383	14306	positive regulation of phosphate metabolic process	P01019|P04004|P14174|P02790|P07996|P05106|P00734|P01137|P07948
51047	9.9745E-3	4.5352E-2	9	134	383	14306	positive regulation of secretion	P01031|P02753|P37840|P29972|Q92930|P14174|Q70J99|Q9NQC3|P01137
10562	9.9745E-3	4.5352E-2	9	134	383	14306	positive regulation of phosphorus metabolic process	P01019|P04004|P14174|P02790|P07996|P05106|P00734|P01137|P07948
30300	9.9845E-3	4.5352E-2	2	6	383	14306	regulation of intestinal cholesterol absorption	P02652|P02647
8228	9.9845E-3	4.5352E-2	2	6	383	14306	opsonization	P18428|Q15485
45652	9.9845E-3	4.5352E-2	2	6	383	14306	regulation of megakaryocyte differentiation	P02776|P62805
6642	9.9845E-3	4.5352E-2	2	6	383	14306	triglyceride mobilization	P04114|P02656
10886	9.9845E-3	4.5352E-2	2	6	383	14306	positive regulation of cholesterol storage	P04114|P16671
2532	9.9845E-3	4.5352E-2	2	6	383	14306	production of molecular mediator involved in inflammatory response	P32119|P63104
46031	9.9845E-3	4.5352E-2	2	6	383	14306	ADP metabolic process	P06576|P25705
14866	9.9845E-3	4.5352E-2	2	6	383	14306	skeletal myofibril assembly	Q8WZ42|P68032
55003	9.9845E-3	4.5352E-2	2	6	383	14306	cardiac myofibril assembly	Q8WZ42|P68032
10656	9.9845E-3	4.5352E-2	2	6	383	14306	negative regulation of muscle cell apoptosis	P02749|Q13418
10544	9.9845E-3	4.5352E-2	2	6	383	14306	negative regulation of platelet activation	P02649|P00734
55078	9.9845E-3	4.5352E-2	2	6	383	14306	sodium ion homeostasis	P01019|P10643
15671	9.9845E-3	4.5352E-2	2	6	383	14306	oxygen transport	P69905|P68871
